# Supplementary material for: N′-(Butan-2-yl­idene)furan-2-carbohydrazide
Source: Acta Crystallogr Sect E Struct Rep Online. 2010 Sep 30;66(Pt 10):o2657. doi: 10.1107/S1600536810038018 (PMC2983189; doi:10.1107/S1600536810038018)
Supplement: Supplementary file 2 [file e-66-o2657-Isup2.hkl]

#
# h,k,l, Fc-squared, Fo-squared, sigma(Fo-squared) and status flag
#
data_I
_shelx_title ' I         P21/c        R = 0.05'
_shelx_refln_list_code          4
_shelx_F_calc_maximum      127.34
_exptl_crystal_F_000       384.00
_reflns_d_resolution_high  0.8000
 
loop_
 _symmetry_equiv_pos_as_xyz
 'x, y, z'
 '-x, y+1/2, -z+1/2'
 '-x, -y, -z'
 'x, -y-1/2, z-1/2'
 
_cell_length_a     8.2664
_cell_length_b    16.6687
_cell_length_c     7.5396
_cell_angle_alpha  90.000
_cell_angle_beta  113.171
_cell_angle_gamma  90.000
 
_shelx_F_squared_multiplier     1.000
 
loop_
 _refln_index_h
 _refln_index_k
 _refln_index_l
 _refln_F_squared_calc
 _refln_F_squared_meas
 _refln_F_squared_sigma
 _refln_observed_status
   2   0   0     4372.43     4038.07     23.58 o
   3   0   0      151.15      154.86      7.11 o
   4   0   0       60.11       50.56     10.63 o
   5   0   0        0.10       -0.13     10.89 o
   6   0   0      107.96      113.33     14.21 o
   7   0   0        1.59        8.80     16.59 o
   8   0   0        3.89       11.95     19.27 o
   9   0   0        0.82       -5.09     20.55 o
   2   1   0     5197.44     4784.27     36.40 o
   3   1   0       30.91       23.39      4.96 o
   4   1   0        9.52        2.90      6.97 o
   5   1   0       11.26        8.76      7.70 o
   6   1   0        0.17       -2.05      7.55 o
   7   1   0        9.79        6.88     12.39 o
   8   1   0        9.05        3.88     13.48 o
   9   1   0        6.76        9.32     14.29 o
   1   2   0       11.45        6.54      4.02 o
   2   2   0     1373.29     1204.19     10.90 o
   3   2   0      532.73      491.36      7.07 o
   4   2   0       46.79       35.64      7.10 o
   5   2   0       82.27       78.87      8.47 o
   6   2   0       12.80       18.88      7.68 o
   7   2   0        2.19        8.29     11.41 o
   8   2   0        1.97        5.28     12.65 o
   9   2   0        9.86       20.68     14.16 o
   1   3   0      325.08      313.22     12.35 o
   2   3   0     2769.79     2511.97     11.33 o
   3   3   0        3.40        5.99      4.33 o
   4   3   0       21.48       12.86      4.92 o
   5   3   0       25.67       32.28      7.80 o
   6   3   0        0.95       -0.38     10.05 o
   7   3   0       17.40       26.52     11.33 o
   8   3   0        0.00        6.32     12.33 o
   9   3   0       29.75       41.22     14.32 o
   0   4   0     6713.12     7852.45     97.90 o
   1   4   0      688.26      655.23      9.95 o
   2   4   0     1511.72     1504.62      6.54 o
   3   4   0       59.08       49.11      3.70 o
   4   4   0       84.09       74.27      5.14 o
   5   4   0       10.24       13.39      7.59 o
   6   4   0       10.44       12.69      8.13 o
   7   4   0       37.70       65.64     12.22 o
   8   4   0        0.01        9.64     12.51 o
   9   4   0        6.17        6.23     21.02 o
   1   5   0      119.74      114.17      5.00 o
   2   5   0      463.08      440.42     13.30 o
   3   5   0      217.15      204.08      4.67 o
   4   5   0        0.03       -0.01      4.26 o
   5   5   0        4.46        2.31      9.12 o
   6   5   0       22.63       28.95      8.40 o
   7   5   0       25.60       29.53     11.91 o
   8   5   0       12.04       22.09     12.32 o
   9   5   0        0.02       -1.22     20.58 o
   0   6   0       21.99       20.20      3.79 o
   1   6   0        7.53       10.62      4.31 o
   2   6   0      211.28      217.07      5.67 o
   3   6   0      122.21      114.72      6.33 o
   4   6   0        1.05        1.89      4.95 o
   5   6   0       13.67       20.41     12.24 o
   6   6   0       18.80       24.02     10.03 o
   7   6   0       59.67       87.50     22.46 o
   8   6   0        6.52        8.14     18.61 o
   9   6   0        0.87       16.80     20.87 o
   1   7   0      127.75      136.34      3.21 o
   2   7   0      232.79      228.95      6.99 o
   3   7   0      287.19      253.85     14.47 o
   4   7   0        6.09        3.68      4.70 o
   5   7   0        3.35        5.65      4.84 o
   6   7   0       18.28       10.02      9.21 o
   7   7   0       11.30        2.01     16.17 o
   8   7   0        6.65        2.35     18.40 o
   0   8   0       63.02       55.84      4.26 o
   1   8   0     1138.16     1202.87     16.33 o
   2   8   0      266.62      284.27      7.45 o
   3   8   0      392.00      375.91     16.71 o
   4   8   0      235.40      240.38      9.88 o
   5   8   0        2.94        7.71      7.36 o
   6   8   0        8.21        4.98     15.41 o
   7   8   0        3.03       16.96     16.44 o
   8   8   0        0.21        5.09     18.36 o
   1   9   0      363.17      428.35      5.08 o
   2   9   0       43.89       43.03      7.42 o
   3   9   0        4.94        2.50     10.90 o
   4   9   0        6.94        2.95      2.56 o
   5   9   0        0.14        3.00     14.08 o
   6   9   0       12.73       15.22     14.95 o
   7   9   0        0.44        1.88     16.38 o
   8   9   0        2.12        0.64     18.28 o
   0  10   0      491.42      556.38     22.28 o
   1  10   0      378.73      358.34      9.38 o
   2  10   0      102.79      106.40      8.14 o
   3  10   0        0.44        0.85      7.87 o
   4  10   0       18.20       11.37     12.54 o
   5  10   0       54.65       51.85     14.69 o
   6  10   0       57.36       64.22     15.70 o
   7  10   0        0.08        7.78     16.17 o
   8  10   0        0.20        2.79     17.80 o
   1  11   0       62.85       64.96      5.11 o
   2  11   0        0.88        5.52      7.46 o
   3  11   0        1.71        4.85      8.19 o
   4  11   0        7.28       16.62     12.68 o
   5  11   0       13.42       16.91     13.47 o
   6  11   0        9.02       23.58     15.56 o
   7  11   0        2.98       16.70     16.31 o
   8  11   0        0.19        1.86     17.08 o
   0  12   0      217.72      216.05      6.48 o
   1  12   0      327.23      328.52      9.21 o
   2  12   0       53.29       57.38      8.29 o
   3  12   0        9.74        9.65      8.35 o
   4  12   0       34.23       35.37     12.66 o
   5  12   0       12.15       24.16     14.21 o
   6  12   0       43.29       47.95     15.38 o
   7  12   0        2.64        1.62     15.83 o
   1  13   0        0.44        0.23      2.10 o
   2  13   0        3.62        7.92      8.21 o
   3  13   0        6.57        9.89      8.64 o
   4  13   0       55.95       51.52     12.60 o
   5  13   0       11.23       11.00     13.42 o
   6  13   0       23.09       15.49     14.43 o
   7  13   0        3.00       16.46     15.85 o
   0  14   0       39.82       50.45      7.94 o
   1  14   0       10.83        8.33      3.58 o
   2  14   0       15.04       19.33      8.38 o
   3  14   0       22.60       19.99      8.68 o
   4  14   0        2.77        5.12     12.09 o
   5  14   0        0.12        0.59     13.65 o
   6  14   0        1.55        9.84     14.79 o
   7  14   0        0.43       -7.02     15.91 o
   1  15   0       11.02        7.32      7.69 o
   2  15   0        9.61       10.38      8.53 o
   3  15   0       29.01       27.59      9.13 o
   4  15   0        3.83       10.47     12.78 o
   5  15   0        0.21        2.95     13.36 o
   6  15   0        0.42        5.64     14.46 o
   0  16   0       54.82       65.05     16.54 o
   1  16   0        0.12        0.72      8.05 o
   2  16   0        7.90        3.56      8.73 o
   3  16   0       11.48       11.88      9.17 o
   4  16   0        0.19        3.53     12.60 o
   5  16   0        0.42        4.46     13.77 o
   6  16   0        0.90        9.12     14.48 o
   1  17   0        4.59        5.06     15.40 o
   2  17   0       89.61       80.48     10.18 o
   3  17   0       29.18       32.34      9.71 o
   4  17   0        6.43        7.69     12.57 o
   5  17   0        0.71       13.28     14.10 o
   0  18   0       16.98       29.38     17.88 o
   1  18   0       41.45       58.95     17.10 o
   2  18   0        0.01       -0.08     15.12 o
   3  18   0        2.10       -2.28      9.86 o
   4  18   0       13.91       15.46     14.21 o
   1  19   0        9.19       20.68     11.58 o
   2  19   0        8.82        6.42     16.39 o
   3  19   0        1.97        2.19     16.65 o
   0  20   0       26.77       30.81     18.12 o
   1  20   0        0.64        6.01     11.93 o
   2  20   0        9.29        7.03     17.22 o
  -9   1   1        0.71       11.82     12.73 o
  -8   1   1        2.03        9.16     11.80 o
  -7   1   1        9.32       20.99     10.87 o
  -6   1   1       31.63       30.91     10.10 o
  -5   1   1       12.97       17.37      8.43 o
  -4   1   1      298.04      297.74      9.59 o
  -3   1   1        7.81       11.09      5.03 o
  -2   1   1      968.37      885.06     18.61 o
  -1   1   1      372.57      369.77     11.96 o
   0   1   1     4870.12     4536.41     13.66 o
   1   1   1      752.92      603.29     21.79 o
   2   1   1      285.39      298.03      6.37 o
   3   1   1        5.88        8.63      6.68 o
   4   1   1       41.29       35.51      8.01 o
   5   1   1       98.71       85.09      9.57 o
   6   1   1        8.06       10.17      9.53 o
   7   1   1        9.26        9.32     10.26 o
   8   1   1        2.75        5.62      8.58 o
   9   1   1        2.53       -1.71     15.19 o
  -9   2   1        6.62        8.80     12.89 o
  -8   2   1        0.32        3.83     11.37 o
  -7   2   1        1.38        5.96     10.32 o
  -6   2   1       11.12       13.95      9.52 o
  -5   2   1        8.26       13.97      8.35 o
  -4   2   1     1243.28     1277.66     22.26 o
  -3   2   1      650.25      647.63      7.58 o
  -2   2   1    16215.68    15540.95    102.61 o
  -1   2   1        3.02        4.67      3.45 o
   0   2   1      176.19      178.45      5.30 o
   1   2   1        0.29        0.75      3.03 o
   2   2   1      277.01      249.20      6.98 o
   3   2   1      110.39      104.01      5.62 o
   4   2   1      331.39      343.30     16.17 o
   5   2   1       35.72       41.04      9.09 o
   6   2   1       29.19       32.41      9.91 o
   7   2   1        4.13       12.65     10.02 o
   8   2   1       12.29       12.93      8.45 o
  -9   3   1       13.54       28.47     12.94 o
  -8   3   1        8.21        7.34     11.27 o
  -7   3   1        4.72        6.19     10.17 o
  -6   3   1        0.62        3.24      9.36 o
  -5   3   1       55.42       68.57      8.56 o
  -4   3   1      172.63      179.55      6.27 o
  -3   3   1      825.89      808.66      7.67 o
  -2   3   1     9697.71     9604.81     25.79 o
  -1   3   1     2706.40     2761.14     12.53 o
   0   3   1     1749.50     1729.42     12.32 o
   1   3   1       33.03       31.91      2.92 o
   2   3   1        0.73        0.90      3.56 o
   3   3   1        1.29       -0.58      4.78 o
   4   3   1      123.97      115.67      8.48 o
   5   3   1       17.21       24.78      8.81 o
   6   3   1      120.57      128.33     10.91 o
   7   3   1       16.02       18.72     10.02 o
   8   3   1        1.89       -0.70      9.95 o
  -9   4   1        3.98       -1.83     19.06 o
  -8   4   1        7.24        1.71     11.03 o
  -7   4   1        3.48        2.53     10.11 o
  -6   4   1       19.44       16.99      9.27 o
  -5   4   1       84.69       89.23      8.56 o
  -4   4   1      128.01      124.93      5.54 o
  -3   4   1      445.94      460.91      6.70 o
  -2   4   1     1851.51     1774.25     12.52 o
  -1   4   1       82.40       87.86      3.24 o
   0   4   1     1156.49     1199.17      6.30 o
   1   4   1      404.23      404.77      4.66 o
   2   4   1       25.43       17.06      3.46 o
   3   4   1      157.93      147.34      4.59 o
   4   4   1        0.73        1.68      7.44 o
   5   4   1       57.56       64.01      9.41 o
   6   4   1        9.42       11.17      9.61 o
   7   4   1       27.63       36.03     10.40 o
   8   4   1        0.06       10.69      9.92 o
  -9   5   1        1.62        6.07     19.70 o
  -8   5   1        1.17       -0.06     11.00 o
  -7   5   1        3.28        9.16      9.73 o
  -6   5   1       46.25       64.46      9.54 o
  -5   5   1      120.23      129.97      8.50 o
  -4   5   1     2347.27     2302.78     24.09 o
  -3   5   1      722.68      679.31      6.12 o
  -2   5   1      394.92      421.40      9.09 o
  -1   5   1      147.29      160.84      5.26 o
   0   5   1      362.70      408.75      6.82 o
   1   5   1     1736.90     1646.35     13.93 o
   2   5   1     1341.26     1227.89     12.09 o
   3   5   1      167.70      169.40      5.96 o
   4   5   1       69.19       71.75      7.75 o
   5   5   1       42.12       47.36      8.90 o
   6   5   1        2.70        9.89      9.18 o
   7   5   1      107.81      111.68     11.05 o
   8   5   1        7.25       21.50     12.57 o
  -9   6   1        3.07       23.90     19.20 o
  -8   6   1        5.36       -9.79     16.47 o
  -7   6   1        1.45        2.62      9.25 o
  -6   6   1       38.43       43.68      9.02 o
  -5   6   1        2.01        5.78      4.79 o
  -4   6   1      117.51      106.33      4.59 o
  -3   6   1      618.49      602.54     13.54 o
  -2   6   1      204.53      183.77      6.81 o
  -1   6   1       48.47       60.83      3.05 o
   0   6   1       27.56       27.58      3.39 o
   1   6   1      368.98      414.54      4.36 o
   2   6   1       28.20       24.94      3.40 o
   3   6   1        0.31        2.01      4.00 o
   4   6   1       58.46       63.90      5.49 o
   5   6   1       24.11       21.94      8.19 o
   6   6   1       12.98       13.09      8.59 o
   7   6   1       45.02       48.84      8.63 o
   8   6   1        0.39       -4.63     12.32 o
  -9   7   1        0.46        5.12     18.64 o
  -8   7   1       12.53       14.90     17.00 o
  -7   7   1        8.28       14.59     15.93 o
  -6   7   1       11.38       20.55      7.84 o
  -5   7   1       58.56       59.43      4.94 o
  -4   7   1       60.04       60.29      3.55 o
  -3   7   1        1.48        0.56      2.23 o
  -2   7   1      111.22      116.17     10.98 o
  -1   7   1      514.70      540.97      7.94 o
   0   7   1       38.57       40.57      3.39 o
   1   7   1       79.71       80.60      3.32 o
   2   7   1       54.30       56.08      3.37 o
   3   7   1       35.49       37.90      3.43 o
   4   7   1        1.73        3.38      4.66 o
   5   7   1       71.63       70.39      8.30 o
   6   7   1        8.78       11.81      8.07 o
   7   7   1        2.92       -1.00     11.50 o
   8   7   1        5.27        7.07     19.18 o
  -9   8   1        0.04        4.08     18.64 o
  -8   8   1       16.98       31.66     17.72 o
  -7   8   1        4.10        7.61     15.19 o
  -6   8   1       20.05       17.64     14.87 o
  -5   8   1       47.89       43.42      5.72 o
  -4   8   1        0.00        2.13      2.04 o
  -3   8   1       12.71        9.63     10.76 o
  -2   8   1      280.38      300.59     12.68 o
  -1   8   1      538.92      590.82      5.24 o
   0   8   1      438.37      466.90     11.89 o
   1   8   1      189.46      176.23      4.21 o
   2   8   1      241.66      253.90      9.66 o
   3   8   1       22.04       27.02      3.78 o
   4   8   1       48.24       52.92      4.90 o
   5   8   1      238.91      245.28      9.48 o
   6   8   1        0.04       -4.99     14.82 o
   7   8   1        0.75        8.44     11.48 o
   8   8   1        0.69        7.56     19.68 o
  -8   9   1        2.52        7.59     16.65 o
  -7   9   1        7.25        6.34     14.96 o
  -6   9   1       16.56       12.20     14.75 o
  -5   9   1       57.05       51.09     14.21 o
  -4   9   1       59.62       56.94     12.97 o
  -3   9   1       38.14       29.87      7.99 o
  -2   9   1      163.73      163.76     11.63 o
  -1   9   1       46.18       53.90      2.40 o
   0   9   1       12.42       20.84      2.89 o
   1   9   1       25.84       25.31      3.41 o
   2   9   1       36.80       32.37      2.95 o
   3   9   1       21.24       18.59      3.19 o
   4   9   1      229.18      231.80      7.48 o
   5   9   1      102.46       99.01      7.95 o
   6   9   1        3.24       -0.75     10.57 o
   7   9   1       36.40       52.74     12.29 o
   8   9   1        0.22        4.94     18.62 o
  -8  10   1        0.25        7.82     16.55 o
  -7  10   1        0.58        5.57     15.12 o
  -6  10   1        2.20        9.89     14.06 o
  -5  10   1       45.94       51.38     14.13 o
  -4  10   1       32.59       26.59     12.50 o
  -3  10   1      137.02      132.25      9.39 o
  -2  10   1       76.25       57.91     10.53 o
  -1  10   1      583.72      632.53     10.85 o
   0  10   1      248.10      281.57      6.78 o
   1  10   1       57.82       63.41      2.79 o
   2  10   1       81.63       78.16      5.33 o
   3  10   1      171.11      139.58      6.36 o
   4  10   1       18.96       31.08     13.85 o
   5  10   1        2.44        3.12      9.96 o
   6  10   1        4.29        4.92     10.57 o
   7  10   1        1.20        1.14     16.92 o
  -8  11   1        0.77        0.50     16.25 o
  -7  11   1        3.45        4.91     15.35 o
  -6  11   1       35.91       35.19     14.24 o
  -5  11   1       15.10       26.85     14.06 o
  -4  11   1       33.65       19.38     12.71 o
  -3  11   1        5.82        1.00      8.32 o
  -2  11   1        1.06        3.00      7.83 o
  -1  11   1      112.88      137.70      4.98 o
   0  11   1        0.17        0.56      2.67 o
   1  11   1        9.48        9.93      2.43 o
   2  11   1        1.30        2.85      3.28 o
   3  11   1        5.85        1.41      6.80 o
   4  11   1      152.13      153.54     10.82 o
   5  11   1        1.62        2.95     10.08 o
   6  11   1        2.15        8.27     10.92 o
   7  11   1        0.73        6.89     17.26 o
  -8  12   1        1.54        2.07     16.41 o
  -7  12   1        1.63       12.58     15.45 o
  -6  12   1        5.43        1.41     14.14 o
  -5  12   1       19.31       21.84     13.28 o
  -4  12   1        0.05        2.27     12.27 o
  -3  12   1      187.66      176.75     10.64 o
  -2  12   1      149.91      149.50      9.57 o
  -1  12   1        2.06        4.51      2.93 o
   0  12   1        8.98        7.58      3.39 o
   1  12   1        2.21        2.35      2.58 o
   2  12   1       23.30       27.13      6.58 o
   3  12   1       11.14       13.39      7.04 o
   4  12   1       14.38       16.85      9.43 o
   5  12   1        3.06       12.92     10.32 o
   6  12   1        3.17        4.96     15.32 o
   7  12   1        0.09        7.69     17.02 o
  -7  13   1        1.46        4.77     14.95 o
  -6  13   1        0.15        5.67     13.68 o
  -5  13   1       20.53       22.28     13.53 o
  -4  13   1        1.64       -1.38     12.25 o
  -3  13   1       25.38       18.29      9.09 o
  -2  13   1        0.04        2.91      8.57 o
  -1  13   1       68.80       68.63      3.51 o
   0  13   1      201.71      220.84      8.61 o
   1  13   1       22.40       21.30      4.61 o
   2  13   1        4.20        7.65      6.59 o
   3  13   1       50.75       47.88      7.30 o
   4  13   1       37.35       41.72      9.74 o
   5  13   1        1.25       11.06     14.21 o
   6  13   1        8.55        2.43     15.12 o
  -7  14   1        0.04        1.32     15.00 o
  -6  14   1        5.50        0.47     14.38 o
  -5  14   1       24.71       23.00     13.81 o
  -4  14   1       31.94       25.53     13.07 o
  -3  14   1       68.55       68.77      9.91 o
  -2  14   1       64.59       56.74      9.22 o
  -1  14   1        0.10        0.67      4.14 o
   0  14   1       44.69       56.40      5.41 o
   1  14   1       11.47        9.59      4.32 o
   2  14   1        0.05        5.32      8.02 o
   3  14   1       30.73       32.80      8.92 o
   4  14   1       47.43       44.29     13.18 o
   5  14   1        0.85       -3.98     14.08 o
   6  14   1        0.10        9.63     15.54 o
  -6  15   1        0.00        5.68     14.01 o
  -5  15   1       24.27       12.27     13.66 o
  -4  15   1       26.54       13.73     13.02 o
  -3  15   1       39.61       46.43      9.83 o
  -2  15   1        4.95        6.15      8.68 o
  -1  15   1       67.48       75.43      8.56 o
   0  15   1       82.30       83.14      5.80 o
   1  15   1       11.36       21.31      9.99 o
   2  15   1      151.45      156.87     10.09 o
   3  15   1        0.80        3.12      8.75 o
   4  15   1        1.24       -3.92     12.86 o
   5  15   1        0.31        7.10     14.43 o
   6  15   1        2.97        4.06     15.93 o
  -6  16   1        2.52       -1.99     14.83 o
  -5  16   1        0.43       -2.69     13.39 o
  -4  16   1       19.66       19.35     13.63 o
  -3  16   1       26.55       34.89     10.15 o
  -2  16   1       24.43       19.54      9.14 o
  -1  16   1        8.17        8.51      8.23 o
   0  16   1        8.61       10.28     10.57 o
   1  16   1       28.14       34.17      8.36 o
   2  16   1        3.35        3.46      8.69 o
   3  16   1        0.08        1.49      9.02 o
   4  16   1        0.98        4.27     12.86 o
   5  16   1        1.96       11.58     14.59 o
  -5  17   1        0.72        1.16     13.76 o
  -4  17   1        1.00       -3.37     13.63 o
  -3  17   1        5.69        5.54      9.95 o
  -2  17   1        2.22        4.47      9.36 o
  -1  17   1        8.08        8.11     15.51 o
   0  17   1        3.27       12.30     11.68 o
   1  17   1       63.30       89.26     16.63 o
   2  17   1      134.52      138.70     10.55 o
   3  17   1       34.84       42.69     10.00 o
   4  17   1        1.93        4.11     13.37 o
  -5  18   1        0.17        3.53     14.74 o
  -4  18   1        6.67        0.45     13.95 o
  -3  18   1        0.31       -0.55     10.06 o
  -2  18   1       15.91        6.36     14.95 o
  -1  18   1       14.59       29.32     16.36 o
   0  18   1       26.48       39.99     12.53 o
   1  18   1        0.78        2.45     11.12 o
   2  18   1       45.94       57.73     16.28 o
   3  18   1       36.57       37.73     10.49 o
   4  18   1        0.06        3.14     13.44 o
  -4  19   1       15.39       29.89     15.24 o
  -3  19   1        0.13      -12.71     15.75 o
  -2  19   1        0.64        1.54     16.89 o
  -1  19   1        2.09        0.31     16.55 o
   0  19   1       32.48       30.32     12.68 o
   1  19   1       23.66       24.19     11.68 o
   2  19   1        4.41        3.11     15.64 o
   3  19   1        7.33        5.94     15.46 o
  -2  20   1        1.11       -1.24     17.66 o
  -1  20   1        1.27       11.45     12.90 o
   0  20   1        2.13        3.18     12.96 o
   1  20   1        6.11        8.19     12.38 o
   2  20   1        1.71       -3.26     15.94 o
 -10   0   2        2.13       18.45     20.73 o
  -9   0   2        4.01       24.31     18.27 o
  -8   0   2       25.87       42.48     16.25 o
  -7   0   2       20.84       27.58     14.58 o
  -6   0   2       85.15      106.33     14.10 o
  -5   0   2        0.02        0.79     10.85 o
  -4   0   2        4.24        9.50     10.37 o
  -3   0   2     1509.95     1431.99     19.20 o
  -2   0   2      170.95      188.79     11.48 o
  -1   0   2        9.84        6.75     10.24 o
   0   0   2      647.62      443.67     72.89 o
   1   0   2      655.51      706.39     15.48 o
   2   0   2       33.98       47.26     10.66 o
   3   0   2     1183.86     1259.72     21.76 o
   4   0   2      772.31      812.71     20.28 o
   5   0   2       27.67       31.36     13.76 o
   6   0   2        0.03       -1.01     13.98 o
   7   0   2       11.76       20.39     15.62 o
   8   0   2        0.66        3.63     16.02 o
 -10   1   2        1.16      -13.16     14.55 o
  -9   1   2        0.29       -2.56     12.71 o
  -8   1   2        1.89        9.08     11.10 o
  -7   1   2        7.34       19.53     10.04 o
  -6   1   2       10.17       15.23      9.03 o
  -5   1   2        7.12        3.23      7.63 o
  -4   1   2       13.88       27.09      8.35 o
  -3   1   2        1.03        3.57      5.07 o
  -2   1   2       34.18       29.59     10.23 o
  -1   1   2       90.82       88.54      7.39 o
   0   1   2      317.94      309.43      5.21 o
   1   1   2        3.15       -0.62      7.49 o
   2   1   2      328.83      355.47     10.35 o
   3   1   2       18.53       26.95      7.73 o
   4   1   2       23.31       25.49      8.33 o
   5   1   2       25.99       24.00      9.83 o
   6   1   2        6.91       11.80     10.16 o
   7   1   2        2.08        2.58     10.72 o
   8   1   2        0.22        3.39     11.54 o
 -10   2   2        0.17       -1.18     21.56 o
  -9   2   2        0.26       -4.20     12.41 o
  -8   2   2        3.61        0.39     10.66 o
  -7   2   2        1.08       -4.45      9.77 o
  -6   2   2       50.61       58.46      9.23 o
  -5   2   2      321.41      341.13     10.15 o
  -4   2   2       70.39       62.27      5.51 o
  -3   2   2        0.81        3.81      4.77 o
  -2   2   2     1025.19     1061.87     23.44 o
  -1   2   2     2184.66     1972.37     18.71 o
   0   2   2      202.42      188.82      8.93 o
   1   2   2       69.60       71.14      5.65 o
   2   2   2      172.16      174.11      9.75 o
   3   2   2      157.17      161.42     11.84 o
   4   2   2       42.47       50.34      8.56 o
   5   2   2        1.32        5.58      9.27 o
   6   2   2       12.54       11.22     10.32 o
   7   2   2        0.69        1.74     10.73 o
   8   2   2        4.10        3.41     11.44 o
 -10   3   2        3.59        0.45     20.94 o
  -9   3   2        0.14       -5.05     11.72 o
  -8   3   2        9.57        8.41     10.77 o
  -7   3   2        8.27       10.58      9.83 o
  -6   3   2      223.79      236.80     12.13 o
  -5   3   2      185.54      179.90      8.96 o
  -4   3   2      424.71      437.97      7.41 o
  -3   3   2        4.30        1.00      4.59 o
  -2   3   2        9.73       10.91      4.08 o
  -1   3   2      211.61      217.64      4.91 o
   0   3   2     1555.04     1571.07     10.24 o
   1   3   2      108.49      118.76      5.79 o
   2   3   2        8.57        9.65      3.41 o
   3   3   2       42.88       43.69      4.69 o
   4   3   2       33.44       28.32      8.49 o
   5   3   2        9.47       11.03      9.26 o
   6   3   2        0.68        2.65      9.75 o
   7   3   2        1.15        4.74     10.67 o
   8   3   2        0.52        9.50     11.18 o
  -9   4   2        0.35       -5.28     11.15 o
  -8   4   2        0.97       -6.37     10.20 o
  -7   4   2        0.02        3.69      9.34 o
  -6   4   2       15.31       16.58      9.45 o
  -5   4   2        0.00        4.75      7.04 o
  -4   4   2      873.59      913.72      9.04 o
  -3   4   2      634.23      625.25      7.01 o
  -2   4   2       75.30       63.86      4.09 o
  -1   4   2      708.72      729.54      6.59 o
   0   4   2        2.80        5.50      3.74 o
   1   4   2      204.29      184.82      5.18 o
   2   4   2       48.19       49.99      3.87 o
   3   4   2       32.20       31.43      4.73 o
   4   4   2       12.71       11.27      5.20 o
   5   4   2        8.74       10.30      9.08 o
   6   4   2       35.82       29.57     10.15 o
   7   4   2       11.57       11.79     10.88 o
   8   4   2        3.25        2.16     10.93 o
  -9   5   2        0.57      -11.59     17.58 o
  -8   5   2        0.06        2.27      9.67 o
  -7   5   2        8.30        8.73      8.94 o
  -6   5   2       31.14       30.27      8.15 o
  -5   5   2      202.00      217.21      8.79 o
  -4   5   2     1209.39     1216.36      9.52 o
  -3   5   2       15.88       11.11      3.80 o
  -2   5   2       43.68       40.87      5.08 o
  -1   5   2      842.00      916.70      7.06 o
   0   5   2     1543.47     1673.19     13.24 o
   1   5   2       37.38       46.96      3.89 o
   2   5   2      701.03      641.85      8.49 o
   3   5   2       31.95       28.96      4.92 o
   4   5   2       24.38       25.26      8.44 o
   5   5   2       36.33       25.21      9.36 o
   6   5   2        0.08       -0.22      9.72 o
   7   5   2        2.73        9.72     10.28 o
   8   5   2        0.82        8.59     16.94 o
  -9   6   2        0.00       -8.88     18.03 o
  -8   6   2       33.48       31.69     16.62 o
  -7   6   2        0.01        2.52      8.13 o
  -6   6   2       26.45       15.40      7.87 o
  -5   6   2      189.64      173.53      7.15 o
  -4   6   2     1146.80     1189.95     11.92 o
  -3   6   2      765.74      711.60     10.81 o
  -2   6   2      116.02      111.69      4.42 o
  -1   6   2       57.20       64.66      4.08 o
   0   6   2      727.20      829.63      7.94 o
   1   6   2       29.48       35.55      3.92 o
   2   6   2      129.64      127.83      5.53 o
   3   6   2       66.08       57.31      5.17 o
   4   6   2       26.37       22.36      7.83 o
   5   6   2       42.46       51.93      9.51 o
   6   6   2       10.33       16.64      9.69 o
   7   6   2        0.16        4.14      9.97 o
   8   6   2        1.01       11.00     17.98 o
  -9   7   2        3.37        9.07     18.45 o
  -8   7   2        0.20        5.44     16.76 o
  -7   7   2       38.54       38.50     15.96 o
  -6   7   2      334.71      316.87      9.92 o
  -5   7   2       25.64       12.39      4.47 o
  -4   7   2        9.36       12.33      4.80 o
  -3   7   2      104.23      109.36      4.60 o
  -2   7   2       74.35       68.29      3.92 o
  -1   7   2       24.92       19.91      3.82 o
   0   7   2      512.47      516.60      7.71 o
   1   7   2      574.45      583.88     13.21 o
   2   7   2      638.48      642.94      6.89 o
   3   7   2      111.00      116.37      9.05 o
   4   7   2       42.73       35.92      9.91 o
   5   7   2      270.41      287.81     11.59 o
   6   7   2        4.40        2.15      8.91 o
   7   7   2        3.17       12.74     16.38 o
  -9   8   2        0.32       -2.35     18.16 o
  -8   8   2        5.51        3.29     16.47 o
  -7   8   2        9.82       23.57     14.91 o
  -6   8   2       59.14       55.42      7.02 o
  -5   8   2        1.86       -2.80      4.87 o
  -4   8   2       17.12       17.63      2.85 o
  -3   8   2        1.80        1.44      2.11 o
  -2   8   2        6.05        7.16      3.16 o
  -1   8   2        0.18       -0.67      4.21 o
   0   8   2       38.15       45.24      4.87 o
   1   8   2       29.72       28.71      4.01 o
   2   8   2       33.40       33.91      4.09 o
   3   8   2       10.80       16.78      6.51 o
   4   8   2        5.41        7.84      7.26 o
   5   8   2       75.99       82.67      8.94 o
   6   8   2        9.25       12.36     15.30 o
   7   8   2       20.06       20.47     16.62 o
  -9   9   2        0.25        0.74     18.40 o
  -8   9   2        5.27        0.58     16.35 o
  -7   9   2        4.27        1.45     15.24 o
  -6   9   2       89.58       73.37     16.07 o
  -5   9   2       46.33       43.23     14.30 o
  -4   9   2        3.56        3.41      2.61 o
  -3   9   2        6.63        5.66      3.87 o
  -2   9   2      128.22      114.10      3.69 o
  -1   9   2        5.87        7.49      4.21 o
   0   9   2      205.05      221.22      5.97 o
   1   9   2        3.55        5.61      3.83 o
   2   9   2      180.19      179.73      6.27 o
   3   9   2       96.74       73.25      7.06 o
   4   9   2        4.66        2.97      6.64 o
   5   9   2       32.49       31.44     15.28 o
   6   9   2        0.90        4.62     16.15 o
   7   9   2        4.38       10.44     17.21 o
  -8  10   2       16.71       10.85     16.96 o
  -7  10   2       44.37       44.63     16.41 o
  -6  10   2        0.96       -0.50     14.75 o
  -5  10   2       26.24       38.76     14.45 o
  -4  10   2       93.40       46.17     15.37 o
  -3  10   2       16.87       14.36      2.96 o
  -2  10   2      162.79      163.53      4.52 o
  -1  10   2       58.23       61.26      4.60 o
   0  10   2      171.42      178.93     11.96 o
   1  10   2       45.09       45.44      4.17 o
   2  10   2       88.95       78.39      4.80 o
   3  10   2      332.69      327.03     21.04 o
   4  10   2       24.41       24.10      6.32 o
   5  10   2        0.42       -4.06     15.16 o
   6  10   2        4.94       -2.90     16.02 o
   7  10   2       13.72       10.85     12.74 o
  -8  11   2        0.33      -11.66     17.00 o
  -7  11   2        3.41        3.71     15.57 o
  -6  11   2       16.60       17.71     14.74 o
  -5  11   2        6.74        3.00     13.68 o
  -4  11   2        9.27        1.21     13.52 o
  -3  11   2       89.90       97.29      9.49 o
  -2  11   2      349.33      325.87     13.37 o
  -1  11   2        6.25        7.25      4.04 o
   0  11   2       35.84       38.59      6.53 o
   1  11   2       24.41       24.95      4.09 o
   2  11   2      260.75      228.56     12.65 o
   3  11   2      184.28      160.65     22.14 o
   4  11   2       26.37       19.17     14.34 o
   5  11   2       42.39       28.01     15.90 o
   6  11   2        1.61        9.17     16.28 o
  -8  12   2        0.02       -5.36     16.63 o
  -7  12   2       49.13       49.29     16.81 o
  -6  12   2       11.98        8.72     14.91 o
  -5  12   2        1.51        0.03     14.10 o
  -4  12   2        3.07        4.00     13.40 o
  -3  12   2        0.23       -0.27      9.00 o
  -2  12   2       49.10       41.40      3.16 o
  -1  12   2       11.95       10.20      4.29 o
   0  12   2      119.60      129.44      8.11 o
   1  12   2       24.94       30.38      5.19 o
   2  12   2       41.01       36.48      4.38 o
   3  12   2       99.67      102.20     15.24 o
   4  12   2        4.14        4.96     14.06 o
   5  12   2       19.87       18.67     15.82 o
   6  12   2        2.71        1.65     11.45 o
  -8  13   2        0.49        7.10     16.49 o
  -7  13   2        0.16       -0.05     14.96 o
  -6  13   2       21.95        9.49     14.66 o
  -5  13   2       37.53       36.38     14.69 o
  -4  13   2       17.78       16.38     13.13 o
  -3  13   2      134.37      131.63     10.53 o
  -2  13   2      177.36      167.17     10.38 o
  -1  13   2       56.91       56.63      4.60 o
   0  13   2       24.26       27.54      6.29 o
   1  13   2       67.38       62.62      7.01 o
   2  13   2       24.13       24.07      8.55 o
   3  13   2       27.10       35.26     13.68 o
   4  13   2        2.73        8.52     14.93 o
   5  13   2        5.41       -3.64     10.79 o
   6  13   2        0.99       -2.11     11.88 o
  -7  14   2        1.80       -1.90     15.69 o
  -6  14   2        1.61       -3.18     14.30 o
  -5  14   2       47.40       51.71     14.56 o
  -4  14   2       45.85       39.91     13.87 o
  -3  14   2        0.99       -0.64      9.15 o
  -2  14   2        0.31        1.04      8.77 o
  -1  14   2        2.18        5.49      4.33 o
   0  14   2      287.56      296.78     21.13 o
   1  14   2       17.94       18.91      6.37 o
   2  14   2       25.76       31.81      8.91 o
   3  14   2       19.22       16.36      7.35 o
   4  14   2        0.01        3.95      9.95 o
   5  14   2        1.03        3.55     10.77 o
  -7  15   2        0.12       -7.99     15.80 o
  -6  15   2        5.56        5.33     14.80 o
  -5  15   2        9.33       17.58     14.72 o
  -4  15   2        3.10       -0.05     13.34 o
  -3  15   2       39.49       53.15      9.97 o
  -2  15   2      104.33      111.60     10.19 o
  -1  15   2       64.79       65.40      8.89 o
   0  15   2      159.64      178.62      7.95 o
   1  15   2      232.99      237.34     15.25 o
   2  15   2       50.65       43.17      7.30 o
   3  15   2       13.34       10.51      7.40 o
   4  15   2        3.01       -0.35     10.29 o
   5  15   2        0.59        2.17     11.07 o
  -6  16   2        0.33        4.38     14.55 o
  -5  16   2        5.45        3.18     14.29 o
  -4  16   2        8.40        5.72     13.47 o
  -3  16   2        4.35       -1.01      9.59 o
  -2  16   2       25.30       25.98      9.41 o
  -1  16   2       17.72       14.20      8.43 o
   0  16   2       89.83      109.58     12.89 o
   1  16   2       14.86       19.36      6.29 o
   2  16   2       16.54       12.08      7.24 o
   3  16   2        2.04       -0.51      7.45 o
   4  16   2        4.58        7.75     10.23 o
  -5  17   2        5.14       10.03     14.64 o
  -4  17   2        0.00       -1.93     13.95 o
  -3  17   2        3.25        3.21      9.60 o
  -2  17   2       13.26        9.33      9.95 o
  -1  17   2        3.08        4.54     15.56 o
   0  17   2       16.53       23.94     12.57 o
   1  17   2       50.83       58.87     11.73 o
   2  17   2        2.33        0.29      8.88 o
   3  17   2        5.00        5.44      9.12 o
   4  17   2       11.09       12.74     14.64 o
  -5  18   2        2.20       14.30     15.25 o
  -4  18   2        1.05        5.44     14.82 o
  -3  18   2        2.73        8.72     10.24 o
  -2  18   2        1.78       14.66     15.01 o
  -1  18   2       13.98        7.91     15.16 o
   0  18   2        2.11        7.39     12.48 o
   1  18   2        4.94       12.22     11.15 o
   2  18   2        1.99        7.02     14.80 o
   3  18   2       11.52       11.36      9.66 o
  -4  19   2        0.95       -2.22     15.17 o
  -3  19   2        1.19        4.56     17.29 o
  -2  19   2        2.73       10.53     16.80 o
  -1  19   2       34.07       44.66     16.60 o
   0  19   2       39.28       42.48     13.50 o
   1  19   2        6.54        7.00     11.56 o
   2  19   2        5.07       12.53     10.83 o
  -2  20   2        1.05        3.21     16.62 o
  -1  20   2        3.89       16.52     13.53 o
   0  20   2        0.00       10.99     13.49 o
 -10   1   3        0.00       -2.93     13.34 o
  -9   1   3        0.51        1.38     12.26 o
  -8   1   3       39.18       46.52     11.35 o
  -7   1   3       69.15       77.54     10.90 o
  -6   1   3        5.54        6.98      8.93 o
  -5   1   3       52.58       52.25      8.45 o
  -4   1   3       34.10       34.89      7.84 o
  -3   1   3     1302.12     1305.49     14.28 o
  -2   1   3      630.03      660.46     11.52 o
  -1   1   3       24.73       28.41      4.90 o
   0   1   3       17.44       11.01      7.99 o
   1   1   3       90.06       81.87      8.97 o
   2   1   3      168.26      152.34      9.57 o
   3   1   3        5.89        5.30      8.72 o
   4   1   3       59.20       63.01      9.53 o
   5   1   3        5.81        8.33      9.78 o
   6   1   3       39.47       53.15     11.18 o
   7   1   3       28.01       32.67     11.94 o
 -10   2   3        4.67        2.51     13.10 o
  -9   2   3        3.58        6.14     11.91 o
  -8   2   3        0.01       -4.24     10.53 o
  -7   2   3        5.34        8.65      9.64 o
  -6   2   3        0.25        2.67      8.69 o
  -5   2   3       17.04       19.08      7.86 o
  -4   2   3       13.26       16.15      7.74 o
  -3   2   3      112.51      111.06      8.20 o
  -2   2   3      664.54      727.45      7.32 o
  -1   2   3       36.76       30.15      5.19 o
   0   2   3      800.43      806.88      8.30 o
   1   2   3     1222.67     1267.74     15.25 o
   2   2   3      545.96      574.26     12.58 o
   3   2   3       20.53       16.22      5.05 o
   4   2   3        1.54        1.36      9.13 o
   5   2   3        7.19        7.85      9.22 o
   6   2   3        1.06       -3.99     10.42 o
   7   2   3        3.34        3.66     11.27 o
 -10   3   3        0.02       -2.01     20.08 o
  -9   3   3        1.17        1.45     11.39 o
  -8   3   3        1.01        2.97     10.22 o
  -7   3   3        0.16       -0.56      9.32 o
  -6   3   3       16.50       19.56      8.63 o
  -5   3   3      233.03      248.29      9.92 o
  -4   3   3        3.19        4.63      7.40 o
  -3   3   3      264.95      277.28      7.82 o
  -2   3   3     1217.78     1221.49     12.52 o
  -1   3   3       51.60       39.27      4.54 o
   0   3   3      285.91      295.83      6.66 o
   1   3   3      130.93      152.31      9.01 o
   2   3   3      248.29      248.33     12.18 o
   3   3   3       68.97       42.01     10.96 o
   4   3   3       36.62       38.77      9.56 o
   5   3   3       13.47       14.50      9.45 o
   6   3   3        1.29        0.63     10.32 o
   7   3   3        2.98       -1.72     11.28 o
 -10   4   3        8.34       10.44     20.45 o
  -9   4   3        1.52       -1.80     10.54 o
  -8   4   3        2.76        7.15      9.70 o
  -7   4   3       22.59       27.36      9.29 o
  -6   4   3        5.70       15.98      8.23 o
  -5   4   3        9.73        8.15      8.01 o
  -4   4   3        0.06        0.51      5.00 o
  -3   4   3       19.57       20.60      5.18 o
  -2   4   3      257.41      267.30      8.22 o
  -1   4   3      271.99      275.30      5.21 o
   0   4   3      718.45      747.83      7.98 o
   1   4   3      290.27      331.51     10.06 o
   2   4   3        0.05        1.95      7.90 o
   3   4   3        0.29       -0.26      8.50 o
   4   4   3        1.16        4.33      9.02 o
   5   4   3       19.11       20.76      9.63 o
   6   4   3        0.02       -2.09     10.18 o
   7   4   3        2.28        8.89     11.08 o
 -10   5   3        0.20       -6.70     19.70 o
  -9   5   3        2.98        8.84     17.87 o
  -8   5   3       15.17       15.38      9.14 o
  -7   5   3        2.24        4.60      8.60 o
  -6   5   3        2.74       -1.97      8.37 o
  -5   5   3       25.85       25.08      8.01 o
  -4   5   3       21.46       17.96      4.87 o
  -3   5   3        0.62        1.45      4.79 o
  -2   5   3      200.13      199.37      6.28 o
  -1   5   3       26.52       23.55      5.87 o
   0   5   3      350.14      382.10      7.93 o
   1   5   3       56.46       60.97      3.94 o
   2   5   3       81.97       73.05      8.64 o
   3   5   3       65.26       59.97      8.97 o
   4   5   3        4.02       -2.82      8.70 o
   5   5   3       14.59       12.43      9.48 o
   6   5   3        0.33       -2.73     10.21 o
   7   5   3        1.71       14.29     10.93 o
  -9   6   3        0.32       -8.38     17.82 o
  -8   6   3        0.98        5.03     16.23 o
  -7   6   3       15.54       13.11      8.39 o
  -6   6   3      144.12      142.01      9.47 o
  -5   6   3        0.13        2.07      7.12 o
  -4   6   3      126.70      120.09      5.43 o
  -3   6   3       26.92       31.19      5.80 o
  -2   6   3       89.61       99.74      4.99 o
  -1   6   3      221.13      226.64      7.89 o
   0   6   3      459.56      506.11     14.31 o
   1   6   3       12.96       19.19      4.31 o
   2   6   3       19.15       19.61      7.90 o
   3   6   3       40.10       33.31      8.53 o
   4   6   3        0.19        0.98      8.68 o
   5   6   3       71.36       71.55     10.09 o
   6   6   3        3.28        2.86      9.88 o
   7   6   3        0.19        7.53     17.04 o
  -9   7   3        0.00       -1.14     17.98 o
  -8   7   3       12.08        5.46     17.13 o
  -7   7   3        0.06       -4.14     15.12 o
  -6   7   3       75.84       64.90      8.20 o
  -5   7   3      118.65      122.58      5.54 o
  -4   7   3      225.06      211.53     10.95 o
  -3   7   3       88.13       84.71      5.00 o
  -2   7   3      609.11      612.35      8.45 o
  -1   7   3      113.93      134.66      6.62 o
   0   7   3      408.22      396.28     17.41 o
   1   7   3        3.22        9.13      4.71 o
   2   7   3       17.94       16.39      7.57 o
   3   7   3       70.43       65.07      8.71 o
   4   7   3       32.34       33.75     10.49 o
   5   7   3       40.52       44.51      9.50 o
   6   7   3        0.14       -2.17      9.54 o
   7   7   3        0.10       -9.23     17.71 o
  -9   8   3        8.75       14.87     18.51 o
  -8   8   3        0.09       -2.36     16.94 o
  -7   8   3       62.52       60.82     17.29 o
  -6   8   3      218.27      210.26      8.57 o
  -5   8   3        3.91        2.56      6.55 o
  -4   8   3      226.45      213.62     15.04 o
  -3   8   3       42.67       40.40      4.57 o
  -2   8   3       22.41       26.67      4.46 o
  -1   8   3        1.26        5.60      5.97 o
   0   8   3      150.93      158.43     10.32 o
   1   8   3       37.80       34.95      5.27 o
   2   8   3       38.66       49.33      7.78 o
   3   8   3       44.28       36.37      8.09 o
   4   8   3        0.90       -3.46      8.00 o
   5   8   3       28.15       28.02      8.85 o
   6   8   3       18.78       42.96     17.35 o
  -9   9   3       21.58       23.44     18.53 o
  -8   9   3       48.33       40.65     17.18 o
  -7   9   3        0.13        6.41     15.12 o
  -6   9   3       21.23       27.66     15.85 o
  -5   9   3       38.32       27.69      7.86 o
  -4   9   3      226.32      203.10     11.34 o
  -3   9   3        0.17       -0.72      4.16 o
  -2   9   3      373.59      350.07      6.59 o
  -1   9   3       49.31       45.34      6.43 o
   0   9   3       61.50       52.28      6.88 o
   1   9   3        4.42        7.67      5.39 o
   2   9   3        4.78        3.75      5.06 o
   3   9   3      160.29      155.77     10.92 o
   4   9   3       21.12       26.78      7.74 o
   5   9   3        1.26       10.60     15.75 o
   6   9   3        0.47       -2.41     16.22 o
  -9  10   3        0.00       -6.87     18.19 o
  -8  10   3       11.26       23.89     17.15 o
  -7  10   3        6.99        4.06     15.96 o
  -6  10   3       15.82       13.15     15.08 o
  -5  10   3       44.99       45.61     15.67 o
  -4  10   3      184.60      159.90     18.47 o
  -3  10   3       27.58       26.58      4.24 o
  -2  10   3        3.44        6.22      4.36 o
  -1  10   3      137.83      134.42      7.18 o
   0  10   3      139.40      149.52     10.68 o
   1  10   3      164.09      161.70      8.64 o
   2  10   3      113.03      110.24      6.34 o
   3  10   3      192.72      184.19     17.08 o
   4  10   3       34.74       41.31     15.62 o
   5  10   3        7.33       12.42     16.51 o
   6  10   3        0.40        3.84     17.22 o
  -8  11   3       24.60       29.89     17.61 o
  -7  11   3       15.02       18.38     16.14 o
  -6  11   3        6.56        0.18     14.96 o
  -5  11   3        3.27        4.72     14.27 o
  -4  11   3       29.07       21.24     14.34 o
  -3  11   3       17.49       15.71      3.52 o
  -2  11   3      348.14      337.35      8.37 o
  -1  11   3       28.65       26.87      6.59 o
   0  11   3        1.98        3.64      6.76 o
   1  11   3      116.48      107.82      6.55 o
   2  11   3        5.50        9.49      5.42 o
   3  11   3       69.50       81.76     15.91 o
   4  11   3       11.90        2.57     15.27 o
   5  11   3        3.90        4.38     16.30 o
   6  11   3        0.01       -4.19     17.56 o
  -8  12   3        0.25        1.96     16.81 o
  -7  12   3        5.25        9.49     16.38 o
  -6  12   3       16.93        5.39     14.79 o
  -5  12   3        0.52        3.96     13.92 o
  -4  12   3       53.66       48.42     14.45 o
  -3  12   3        9.58        6.01      5.46 o
  -2  12   3      409.25      393.46     13.67 o
  -1  12   3      211.58      213.34     11.71 o
   0  12   3       37.06       36.26      7.14 o
   1  12   3      413.76      384.50     19.23 o
   2  12   3        8.84        9.88      5.38 o
   3  12   3        1.27       11.85     14.91 o
   4  12   3        0.06        1.95     15.54 o
   5  12   3        2.10       11.58     16.43 o
  -8  13   3        0.00        3.79     16.63 o
  -7  13   3        0.02        1.45     15.59 o
  -6  13   3        4.16       -3.69     15.04 o
  -5  13   3       20.85       26.25     14.29 o
  -4  13   3       73.49       73.71     14.79 o
  -3  13   3       19.60       12.11      9.48 o
  -2  13   3       69.58       64.55      6.41 o
  -1  13   3      113.68      120.64      7.38 o
   0  13   3       57.27       54.22      7.20 o
   1  13   3       67.75       70.32      5.76 o
   2  13   3        2.92        1.82      8.05 o
   3  13   3        2.89       15.85     14.77 o
   4  13   3        0.59       -3.35     15.93 o
   5  13   3        0.04       15.94     17.51 o
  -7  14   3        0.04       -1.33     16.25 o
  -6  14   3        0.14       -3.66     15.17 o
  -5  14   3        0.00       11.10     14.59 o
  -4  14   3       12.22       17.55     13.89 o
  -3  14   3        1.09        1.89      9.72 o
  -2  14   3       38.97       36.62      9.52 o
  -1  14   3      119.11      122.62      8.54 o
   0  14   3      108.11      111.89     10.35 o
   1  14   3      140.21      140.09      9.02 o
   2  14   3       24.57       22.97      8.69 o
   3  14   3       11.32        5.76     15.54 o
   4  14   3        0.06       -5.97     15.80 o
   5  14   3        0.98       15.99     17.71 o
  -7  15   3        0.14       11.35     16.33 o
  -6  15   3        1.10        5.76     15.40 o
  -5  15   3        6.90        2.74     15.11 o
  -4  15   3       18.05       17.74     13.66 o
  -3  15   3       23.18       14.10     10.02 o
  -2  15   3        3.90       10.30      9.55 o
  -1  15   3      149.36      156.50     10.87 o
   0  15   3       60.60       61.41      6.74 o
   1  15   3       41.51       35.81      8.16 o
   2  15   3       16.94       12.91      8.72 o
   3  15   3       38.87       28.25     15.14 o
   4  15   3       16.17       14.50     16.89 o
  -6  16   3        0.01        9.42     15.20 o
  -5  16   3        3.42       10.44     14.51 o
  -4  16   3       27.34       22.65     14.90 o
  -3  16   3        8.83        2.98     10.14 o
  -2  16   3       83.98       84.95     10.43 o
  -1  16   3       15.00       16.50      9.46 o
   0  16   3        0.03        8.89     11.96 o
   1  16   3      103.71      110.07     11.68 o
   2  16   3        8.40       14.17      9.12 o
   3  16   3        0.53       -1.38     15.06 o
  -5  17   3        0.09        6.39     15.01 o
  -4  17   3        9.46       12.19     14.58 o
  -3  17   3        8.95        7.63     10.33 o
  -2  17   3        0.07        2.98      9.86 o
  -1  17   3        3.92        6.07     16.81 o
   0  17   3       10.06       15.84     12.88 o
   1  17   3       13.58        9.53     11.10 o
   2  17   3        2.63        7.46      6.90 o
   3  17   3        0.06       -0.12     10.33 o
  -5  18   3        6.26       21.68     15.99 o
  -4  18   3        0.75       -0.26     15.67 o
  -3  18   3        0.08        1.32     11.09 o
  -2  18   3        0.65        0.16     16.28 o
  -1  18   3       16.95       25.14     17.82 o
   0  18   3       25.33       30.32     13.95 o
   1  18   3        3.94        2.65     11.14 o
   2  18   3        0.28       12.08     17.79 o
  -3  19   3        1.54        3.47     17.88 o
  -2  19   3        9.52       11.16     16.68 o
  -1  19   3        3.02        5.81     16.76 o
   0  19   3        0.89        2.06     13.58 o
   1  19   3        0.16        9.53     12.30 o
 -10   0   4        0.01        6.87     18.43 o
  -9   0   4        3.41       -2.30     15.99 o
  -8   0   4       13.90       24.15     15.06 o
  -7   0   4        9.58       20.82     14.30 o
  -6   0   4       24.01       20.39     13.44 o
  -5   0   4      270.11      281.12     15.85 o
  -4   0   4     1533.90     1477.10     24.21 o
  -3   0   4        7.81        4.51     12.16 o
  -2   0   4     1508.51     1549.17     24.66 o
  -1   0   4      611.77      586.53     33.26 o
   0   0   4       57.21       72.50     13.21 o
   1   0   4       15.91        5.09     12.58 o
   2   0   4      290.02      243.27     16.72 o
   3   0   4       13.67       14.69     14.24 o
   4   0   4       26.47       38.51     13.76 o
   5   0   4       27.67       25.75     14.66 o
   6   0   4       23.73       34.98     15.96 o
 -10   1   4        2.61       13.35     12.94 o
  -9   1   4        2.42        4.95     11.41 o
  -8   1   4        0.87        7.43     10.39 o
  -7   1   4        1.47        9.96      9.72 o
  -6   1   4       28.42       21.08      9.63 o
  -5   1   4       23.58       28.79      9.14 o
  -4   1   4       28.10       32.58      8.90 o
  -3   1   4        3.58        4.58      8.47 o
  -2   1   4      107.08      105.53      9.59 o
  -1   1   4        0.67        2.17      4.47 o
   0   1   4       16.88       23.06      8.90 o
   1   1   4       27.94       33.89      9.26 o
   2   1   4       11.95        8.83      3.82 o
   3   1   4      106.04       91.57     10.71 o
   4   1   4       16.63       22.12      9.69 o
   5   1   4       27.22       26.95     10.59 o
   6   1   4        1.18       -3.02     10.86 o
 -10   2   4        0.33       -3.09     12.49 o
  -9   2   4        5.93       18.02     11.32 o
  -8   2   4        1.81        5.41     10.12 o
  -7   2   4        8.91        8.15      9.86 o
  -6   2   4        9.79        9.49      9.58 o
  -5   2   4       45.58       44.53      9.28 o
  -4   2   4       63.63       55.25      8.94 o
  -3   2   4       92.56       87.95      9.15 o
  -2   2   4      124.57      134.35      9.60 o
  -1   2   4        9.93        6.73      5.04 o
   0   2   4      229.03      247.64     10.69 o
   1   2   4      124.77      119.08      7.93 o
   2   2   4       16.82       19.24      4.73 o
   3   2   4        3.34       10.89      9.65 o
   4   2   4       49.14       46.95     10.30 o
   5   2   4       10.21        7.70     10.29 o
   6   2   4        0.44       -3.51     10.78 o
 -10   3   4        5.53       -2.03     19.39 o
  -9   3   4        0.38       16.26     11.22 o
  -8   3   4        8.92       11.58     10.31 o
  -7   3   4        5.38        4.02      9.80 o
  -6   3   4        0.66        3.12      9.18 o
  -5   3   4      181.98      192.65     10.38 o
  -4   3   4       97.96       91.84      9.19 o
  -3   3   4        2.81        7.47      8.38 o
  -2   3   4      355.26      366.63     11.31 o
  -1   3   4       22.75       14.08      5.36 o
   0   3   4        1.20        0.20      5.19 o
   1   3   4       40.33       36.91      5.38 o
   2   3   4        1.18        3.17      9.16 o
   3   3   4      229.71      218.61     21.53 o
   4   3   4       47.91       54.05     10.25 o
   5   3   4       59.61       56.46     10.84 o
   6   3   4        2.02       -1.31     10.79 o
 -10   4   4        0.56        9.76     19.67 o
  -9   4   4        3.28        8.03     13.84 o
  -8   4   4       14.34       10.10     10.19 o
  -7   4   4       40.31       46.00     10.14 o
  -6   4   4       53.28       62.73      9.97 o
  -5   4   4        5.61        7.20      8.73 o
  -4   4   4      201.89      197.48     10.14 o
  -3   4   4        0.95        2.80      8.16 o
  -2   4   4      515.21      529.38     12.27 o
  -1   4   4      257.19      299.61     12.90 o
   0   4   4      296.13      317.06      7.65 o
   1   4   4        0.25        2.14      5.75 o
   2   4   4       54.18       61.83      9.61 o
   3   4   4      196.10      184.52     19.59 o
   4   4   4        6.92        9.04      9.96 o
   5   4   4       20.05       18.12     10.39 o
   6   4   4        1.28       -0.54     10.64 o
 -10   5   4        0.00        4.78     19.27 o
  -9   5   4        3.25        7.31     17.90 o
  -8   5   4        7.35       10.50     10.16 o
  -7   5   4        1.73        3.13      9.54 o
  -6   5   4      134.46      146.64     10.37 o
  -5   5   4        3.02        8.46      8.72 o
  -4   5   4       48.85       51.60      8.97 o
  -3   5   4       86.10       91.69     14.03 o
  -2   5   4        7.70       20.06      8.44 o
  -1   5   4      321.06      344.21     10.85 o
   0   5   4      437.90      461.32      8.86 o
   1   5   4      115.75      128.65      7.18 o
   2   5   4        0.25        5.62      9.22 o
   3   5   4       98.65      115.69     10.60 o
   4   5   4       35.94       43.02     10.08 o
   5   5   4        0.05        4.83     10.06 o
   6   5   4        5.34       11.89     10.70 o
  -9   6   4        3.18       -9.15     18.40 o
  -8   6   4        0.17        0.03     16.73 o
  -7   6   4       21.83       23.70      9.12 o
  -6   6   4      130.89      131.02     10.08 o
  -5   6   4       45.78       40.88      9.00 o
  -4   6   4       11.31       12.51      8.29 o
  -3   6   4       84.26       87.30      9.03 o
  -2   6   4       65.67       70.15      8.94 o
  -1   6   4      269.03      267.62      8.24 o
   0   6   4      137.12      132.41      7.21 o
   1   6   4        0.26       -1.19      6.49 o
   2   6   4       45.55       44.81      9.60 o
   3   6   4       72.67       74.48     10.20 o
   4   6   4       37.54       49.16     10.03 o
   5   6   4       13.80        9.09      9.76 o
   6   6   4        0.00       -0.42     10.70 o
  -9   7   4        1.14       10.95     18.33 o
  -8   7   4        2.53        8.39     17.10 o
  -7   7   4        0.26        7.36     15.96 o
  -6   7   4      181.29      191.55     10.10 o
  -5   7   4        4.66       10.62      8.41 o
  -4   7   4       40.46       22.15     14.74 o
  -3   7   4      189.82      199.75      9.98 o
  -2   7   4      125.85      144.29     13.66 o
  -1   7   4       53.00       61.81      7.08 o
   0   7   4        3.17        4.08      6.37 o
   1   7   4        1.46       -2.11      3.68 o
   2   7   4        4.51        9.19      9.15 o
   3   7   4        7.75       12.05      9.10 o
   4   7   4        0.00        2.67      9.28 o
   5   7   4       54.26       49.43     10.30 o
   6   7   4       15.24       36.17     18.64 o
  -9   8   4        2.21       10.76     18.35 o
  -8   8   4       34.89       47.31     18.35 o
  -7   8   4       10.93       20.62     16.12 o
  -6   8   4       24.74       26.59      8.05 o
  -5   8   4       14.97       20.19     10.12 o
  -4   8   4       56.35       50.66      8.71 o
  -3   8   4        0.31        3.10      8.22 o
  -2   8   4       10.35        8.77      6.65 o
  -1   8   4      142.95      127.69      7.71 o
   0   8   4       43.31       42.54      7.07 o
   1   8   4        4.23        4.23      4.50 o
   2   8   4        0.00        7.95      8.73 o
   3   8   4       36.84       37.97      9.32 o
   4   8   4        5.47        7.19      9.18 o
   5   8   4       19.41       15.16     16.92 o
   6   8   4        8.87       31.76     18.57 o
  -9   9   4        1.06       -6.34     18.73 o
  -8   9   4        2.29        4.59     16.67 o
  -7   9   4        0.80        2.06     16.20 o
  -6   9   4        0.05       -3.02     15.28 o
  -5   9   4        3.60        5.41      7.83 o
  -4   9   4      215.18      211.82     10.47 o
  -3   9   4       35.32       36.28      8.66 o
  -2   9   4        7.77        9.85      6.89 o
  -1   9   4        2.73        7.42      6.97 o
   0   9   4        0.66        3.88      6.01 o
   1   9   4       33.84       28.57      5.05 o
   2   9   4        1.36       -0.85      8.47 o
   3   9   4       22.29       33.27      8.87 o
   4   9   4        0.37        2.61      8.67 o
   5   9   4       14.62       29.83     17.72 o
  -9  10   4        5.90        9.63     18.48 o
  -8  10   4       24.41       19.39     17.71 o
  -7  10   4        3.03        1.24     15.67 o
  -6  10   4       20.33       26.14     16.07 o
  -5  10   4       14.48       19.52      8.75 o
  -4  10   4      129.58      113.54      8.91 o
  -3  10   4      208.35      208.15     12.34 o
  -2  10   4        0.86        7.97      7.08 o
  -1  10   4      120.45      105.59      8.15 o
   0  10   4      112.71      109.68      7.41 o
   1  10   4       89.58      102.97      5.82 o
   2  10   4       18.50       20.75      8.16 o
   3  10   4        0.81       -1.20      8.04 o
   4  10   4        9.43        1.06     16.30 o
   5  10   4        7.22       11.71     17.63 o
  -8  11   4       18.56       30.84     17.83 o
  -7  11   4        8.94        5.43     16.49 o
  -6  11   4       46.82       47.29     15.93 o
  -5  11   4       30.51       32.11     15.28 o
  -4  11   4       45.32       39.93      7.83 o
  -3  11   4      186.48      166.04      9.65 o
  -2  11   4       42.43       33.97      7.34 o
  -1  11   4       27.27       25.61      7.56 o
   0  11   4       17.05       18.62      6.24 o
   1  11   4       70.60       64.04      5.69 o
   2  11   4       48.68       46.54      8.43 o
   3  11   4        0.06        1.67     14.74 o
   4  11   4        0.05        1.40     16.09 o
   5  11   4        0.12       15.38     17.38 o
  -8  12   4        0.36        6.68     17.27 o
  -7  12   4        1.75       10.24     16.12 o
  -6  12   4        8.22       16.62     16.01 o
  -5  12   4        4.00        8.39     15.62 o
  -4  12   4       72.88       69.18     15.78 o
  -3  12   4      214.69      196.31      8.48 o
  -2  12   4       35.64       34.65      7.34 o
  -1  12   4        1.68        5.08      7.27 o
   0  12   4       14.42       16.06      6.05 o
   1  12   4       41.85       44.55      5.72 o
   2  12   4        0.88        0.05     10.51 o
   3  12   4        1.03        1.46     15.38 o
   4  12   4        1.41        2.49     16.70 o
  -7  13   4        0.29        0.11     15.96 o
  -6  13   4        0.53        0.13     15.62 o
  -5  13   4        0.38      -13.89     15.37 o
  -4  13   4       34.93       43.93     15.98 o
  -3  13   4       16.32       19.15     10.29 o
  -2  13   4       27.96       26.77      7.11 o
  -1  13   4       39.88       35.90      7.57 o
   0  13   4       96.43       94.56      6.36 o
   1  13   4      127.93      112.98      8.15 o
   2  13   4       63.44       64.77     11.43 o
   3  13   4        3.56       11.32     16.01 o
   4  13   4        0.08        6.42     16.94 o
  -7  14   4        0.59        6.46     16.38 o
  -6  14   4       21.06       28.61     16.55 o
  -5  14   4        7.48        4.46     15.37 o
  -4  14   4       19.84       16.46     15.30 o
  -3  14   4       15.40       18.29     10.19 o
  -2  14   4       22.12       21.65     10.37 o
  -1  14   4      277.37      258.01     11.06 o
   0  14   4       19.03       18.30      5.50 o
   1  14   4        7.04       11.29      7.34 o
   2  14   4        2.81        9.42     11.06 o
   3  14   4        2.65        4.14     16.01 o
   4  14   4       13.68       17.63     17.88 o
  -6  15   4        0.17       19.09     16.38 o
  -5  15   4        0.77       -8.89     15.41 o
  -4  15   4        9.58       13.68     15.41 o
  -3  15   4       20.00       22.62     10.37 o
  -2  15   4       70.77       84.96     11.34 o
  -1  15   4       60.63       59.81     10.58 o
   0  15   4        5.55       11.86      8.07 o
   1  15   4       19.35       24.49     10.92 o
   2  15   4       17.00       23.16     11.82 o
   3  15   4        7.29       19.94     16.76 o
  -6  16   4        0.00       -0.40     16.31 o
  -5  16   4        0.19       -3.63     15.90 o
  -4  16   4        0.00        0.40     15.08 o
  -3  16   4        2.14        0.67     10.43 o
  -2  16   4       16.43       25.19     10.86 o
  -1  16   4       93.33       99.71     11.47 o
   0  16   4       12.83       14.14     11.86 o
   1  16   4        0.03        9.07     11.00 o
   2  16   4        0.41       11.16     11.62 o
  -5  17   4       24.21       27.16     16.94 o
  -4  17   4        3.26        7.75     15.41 o
  -3  17   4        4.72        8.25     10.87 o
  -2  17   4       22.10       28.22     11.14 o
  -1  17   4        2.30       22.71     17.93 o
   0  17   4        0.26       13.99     12.10 o
   1  17   4        7.12       20.52     18.54 o
   2  17   4        2.38       11.77     19.63 o
  -4  18   4        3.36       12.01     16.09 o
  -3  18   4       11.93       13.44     17.59 o
  -2  18   4       10.20       18.22     17.37 o
  -1  18   4       10.53       18.77     19.01 o
   0  18   4       24.75       44.68     19.20 o
 -10   1   5        7.66       17.79     12.96 o
  -9   1   5        7.56       22.34     12.02 o
  -8   1   5        2.86        3.10     11.06 o
  -7   1   5        5.30        4.76     10.46 o
  -6   1   5        0.70        0.96     10.11 o
  -5   1   5       14.50       14.48      9.96 o
  -4   1   5      106.63      106.89     10.92 o
  -3   1   5       26.27       29.89     10.20 o
  -2   1   5       74.32       87.47     10.64 o
  -1   1   5      187.36      178.01      9.02 o
   0   1   5       87.62       81.04     10.91 o
   1   1   5      679.39      706.28     16.26 o
   2   1   5        2.04        2.65     10.50 o
   3   1   5       28.64       26.52     10.77 o
   4   1   5        0.28        0.32     10.81 o
   5   1   5        1.21        5.95     10.98 o
 -10   2   5        6.71        7.09     12.91 o
  -9   2   5        3.49        5.58     11.69 o
  -8   2   5       44.42       53.62     11.50 o
  -7   2   5       11.86       18.00     10.37 o
  -6   2   5      174.12      183.59     12.02 o
  -5   2   5        0.21        3.89      9.85 o
  -4   2   5      122.07      125.09     10.95 o
  -3   2   5       44.02       53.87     10.36 o
  -2   2   5        1.22        0.90      9.82 o
  -1   2   5      214.12      194.40     21.55 o
   0   2   5       76.58       64.23     10.64 o
   1   2   5      270.79      270.44     13.03 o
   2   2   5        0.00        3.34     10.63 o
   3   2   5        8.85        6.86     10.45 o
   4   2   5        0.11        7.56     10.80 o
   5   2   5        0.12        6.98     11.00 o
 -10   3   5        0.09        5.12     18.65 o
  -9   3   5        1.73       10.54     11.41 o
  -8   3   5       41.80       53.89     11.46 o
  -7   3   5       34.20       39.29     10.66 o
  -6   3   5       33.41       33.43     10.40 o
  -5   3   5       47.87       60.60     10.64 o
  -4   3   5       93.55      103.34     10.84 o
  -3   3   5       86.44       83.89     10.50 o
  -2   3   5        0.39        1.29      9.83 o
  -1   3   5       55.15       59.20     10.24 o
   0   3   5      154.54      141.52     11.36 o
   1   3   5      188.21      219.14     12.42 o
   2   3   5      135.00      139.90     11.80 o
   3   3   5        1.57        0.50     10.45 o
   4   3   5       27.11       31.40     11.00 o
   5   3   5        5.32        6.83     10.86 o
 -10   4   5        0.17       18.16     19.20 o
  -9   4   5        0.17        7.28     11.12 o
  -8   4   5       25.57       30.27     10.82 o
  -7   4   5        0.51        3.93     10.09 o
  -6   4   5        0.68        2.80     10.07 o
  -5   4   5        4.70        1.59      9.99 o
  -4   4   5       35.20       34.27     10.13 o
  -3   4   5       26.97       38.74     10.32 o
  -2   4   5        0.41        1.89      9.85 o
  -1   4   5       66.85       78.56     10.55 o
   0   4   5       20.23       11.15      9.91 o
   1   4   5      162.73      136.16      7.16 o
   2   4   5      106.12      105.47     11.39 o
   3   4   5        4.68       18.39     10.62 o
   4   4   5       14.21       28.54     10.74 o
   5   4   5        3.14        7.29     10.83 o
  -9   5   5        0.42        2.94     17.37 o
  -8   5   5       40.13       43.86     10.26 o
  -7   5   5        6.04       11.98      9.91 o
  -6   5   5        7.74       15.44     10.22 o
  -5   5   5       56.86       58.03     10.67 o
  -4   5   5       69.08       77.35     10.43 o
  -3   5   5      137.41      123.78     11.04 o
  -2   5   5      257.78      269.74     12.18 o
  -1   5   5       58.11       45.27     10.45 o
   0   5   5       12.90        9.53      6.48 o
   1   5   5      262.47      257.00      8.40 o
   2   5   5      133.04      123.41     11.29 o
   3   5   5      385.04      401.88     14.81 o
   4   5   5       54.67       58.40     11.12 o
   5   5   5        5.47        7.16     10.78 o
  -9   6   5        0.01        9.66     17.40 o
  -8   6   5        7.17       17.58     17.08 o
  -7   6   5       43.70       40.37     10.09 o
  -6   6   5       26.79       29.31      9.96 o
  -5   6   5        9.97        5.67      9.92 o
  -4   6   5       26.15       29.51     15.03 o
  -3   6   5        0.37       -0.72      9.72 o
  -2   6   5       54.81       56.43     10.54 o
  -1   6   5       51.45       43.04     10.22 o
   0   6   5        3.96        2.97      3.48 o
   1   6   5       54.16       54.46      7.08 o
   2   6   5       22.14       21.17      6.83 o
   3   6   5        0.03        6.34      9.86 o
   4   6   5        7.98       16.84     10.23 o
   5   6   5        2.07        1.86     10.78 o
  -9   7   5        3.11        8.94     17.88 o
  -8   7   5        1.05       -1.30     17.38 o
  -7   7   5        0.71        1.43     16.14 o
  -6   7   5       34.62       33.81      9.60 o
  -5   7   5        4.29        2.43      9.38 o
  -4   7   5        2.27        5.25      9.82 o
  -3   7   5       18.58       23.90      9.76 o
  -2   7   5        3.07       -0.94      9.89 o
  -1   7   5        3.13        2.22      7.28 o
   0   7   5       19.00       18.37      3.83 o
   1   7   5        7.87        9.01      6.92 o
   2   7   5       45.89       44.71      7.39 o
   3   7   5       25.44       13.97      9.87 o
   4   7   5       25.41       30.53     10.40 o
   5   7   5        0.00        9.31     10.46 o
  -9   8   5        3.52        0.96     18.08 o
  -8   8   5        4.80       12.11     17.51 o
  -7   8   5        2.13        3.77     16.06 o
  -6   8   5       54.86       48.59      9.28 o
  -5   8   5       88.52       91.11     10.32 o
  -4   8   5       44.81       41.63     10.00 o
  -3   8   5      244.64      237.83     12.02 o
  -2   8   5      348.31      359.23     13.05 o
  -1   8   5        0.45       -3.98      7.40 o
   0   8   5       55.24       49.85      5.16 o
   1   8   5       22.28       19.69      7.20 o
   2   8   5        1.24        2.92      7.20 o
   3   8   5        5.36       12.84      9.80 o
   4   8   5        0.36        5.94     10.11 o
   5   8   5        3.78        0.68     17.29 o
  -9   9   5        0.02        8.11     18.81 o
  -8   9   5       16.40       17.64     17.82 o
  -7   9   5        9.24        4.51     16.54 o
  -6   9   5       45.12       46.24     17.75 o
  -5   9   5      258.83      247.76     18.60 o
  -4   9   5      106.46      107.05     10.25 o
  -3   9   5        2.13       -0.52      9.43 o
  -2   9   5        1.77        1.27      9.64 o
  -1   9   5        7.71        6.08      7.64 o
   0   9   5        2.01        4.90      4.84 o
   1   9   5       38.62       33.79      7.58 o
   2   9   5       11.10       16.11      7.60 o
   3   9   5       23.01       30.36      9.99 o
   4   9   5        0.10       -2.68     16.14 o
  -8  10   5        0.27        0.71     17.29 o
  -7  10   5        0.03        4.90     17.12 o
  -6  10   5        0.34        2.12     17.10 o
  -5  10   5        1.88        2.99      8.47 o
  -4  10   5        8.26        1.64      8.93 o
  -3  10   5       15.31       12.14      8.96 o
  -2  10   5       13.11        8.82      7.49 o
  -1  10   5       21.49       20.45      7.72 o
   0  10   5       63.10       50.03      7.76 o
   1  10   5        3.17        8.93      7.52 o
   2  10   5        2.51        8.13      7.63 o
   3  10   5        0.37        7.38      9.17 o
   4  10   5        3.10       -1.14     16.92 o
  -8  11   5        0.92        2.41     17.55 o
  -7  11   5        1.88       -0.10     17.72 o
  -6  11   5        4.25       -0.59     16.75 o
  -5  11   5       29.67       41.42     16.76 o
  -4  11   5        0.31        3.78      8.35 o
  -3  11   5       70.07       51.90      9.38 o
  -2  11   5       50.46       46.55      8.10 o
  -1  11   5        0.01        2.54      7.63 o
   0  11   5        0.19        0.07      7.34 o
   1  11   5       15.03       12.02      7.64 o
   2  11   5       10.84       13.65      7.71 o
   3  11   5        2.01        1.82     15.96 o
   4  11   5        2.29        2.17     17.71 o
  -8  12   5        0.83        5.27     18.06 o
  -7  12   5        0.20       -5.43     17.69 o
  -6  12   5        0.10        0.34     16.92 o
  -5  12   5        2.90        8.81     16.94 o
  -4  12   5        0.69        1.43     14.80 o
  -3  12   5       36.83       35.85      9.14 o
  -2  12   5       19.37       13.91      7.85 o
  -1  12   5        1.03        2.67      7.72 o
   0  12   5        0.89        3.15      7.66 o
   1  12   5       11.96       12.93      7.76 o
   2  12   5       24.57       27.00     11.06 o
   3  12   5        3.40       14.56     16.44 o
  -7  13   5        9.12        3.13     17.96 o
  -6  13   5        0.87        6.97     16.41 o
  -5  13   5       13.39       12.63     16.09 o
  -4  13   5        4.55        2.47     15.03 o
  -3  13   5        0.39        0.58     15.12 o
  -2  13   5        7.80        3.28      7.72 o
  -1  13   5       96.64       82.53      9.03 o
   0  13   5       71.62       60.35      8.20 o
   1  13   5        9.00        9.81     10.57 o
   2  13   5        7.51       -3.95     11.17 o
   3  13   5        1.85        1.37     17.21 o
  -7  14   5        0.00        0.14     17.95 o
  -6  14   5        0.45        3.90     17.30 o
  -5  14   5        2.91        6.33     16.14 o
  -4  14   5        1.66        8.62     15.24 o
  -3  14   5        4.44        7.16     14.69 o
  -2  14   5        8.74        9.62     10.93 o
  -1  14   5       14.91       12.16      7.94 o
   0  14   5        4.34       11.65     10.39 o
   1  14   5        0.00        1.19     10.39 o
   2  14   5        0.05        2.69     11.43 o
  -6  15   5        0.30        5.49     17.75 o
  -5  15   5        0.44       -1.37     16.38 o
  -4  15   5        0.67        6.36     14.88 o
  -3  15   5       16.02       28.19     15.19 o
  -2  15   5        2.82       11.87     10.60 o
  -1  15   5       14.76       11.58     10.65 o
   0  15   5        5.16        9.62     10.55 o
   1  15   5        2.78        3.12     11.08 o
   2  15   5        1.20        2.68     11.81 o
  -5  16   5        1.19       -3.96     16.46 o
  -4  16   5        0.09       -3.61     15.38 o
  -3  16   5        0.88       10.79     11.30 o
  -2  16   5       35.40       40.15     11.62 o
  -1  16   5       24.57       32.99     17.75 o
   0  16   5       10.20        4.14     16.96 o
   1  16   5        0.42       -5.27     11.08 o
  -4  17   5       17.67       16.62     16.33 o
  -3  17   5       67.57       70.55     12.81 o
  -2  17   5       36.63       37.44     17.96 o
  -1  17   5        0.76        5.70     18.80 o
   0  17   5        1.00       14.98     18.96 o
  -9   0   6        0.46        3.31     16.75 o
  -8   0   6        1.60        0.79     16.15 o
  -7   0   6        4.69       15.22     15.51 o
  -6   0   6        0.01       -4.27     14.91 o
  -5   0   6        3.82        5.03     15.83 o
  -4   0   6        0.69        6.70     15.94 o
  -3   0   6      360.57      366.38     20.29 o
  -2   0   6       98.21      108.69     17.18 o
  -1   0   6     1855.14     1893.20     34.20 o
   0   0   6      342.42      329.38     20.62 o
   1   0   6       40.88       46.51     16.36 o
   2   0   6       51.06       54.12     16.63 o
   3   0   6       42.21       43.83     17.24 o
   4   0   6        0.83       11.63     16.57 o
  -9   1   6        4.40        6.78     12.18 o
  -8   1   6        7.82       13.40     11.45 o
  -7   1   6        8.40        9.35     10.76 o
  -6   1   6        6.05        9.35     10.78 o
  -5   1   6       32.17       34.69     11.47 o
  -4   1   6        1.27       -0.64     11.34 o
  -3   1   6       87.81       92.94     12.01 o
  -2   1   6       20.83       14.70      5.41 o
  -1   1   6       20.97       20.44     11.86 o
   0   1   6       43.24       51.63     11.91 o
   1   1   6       33.44       35.08     11.07 o
   2   1   6        3.15        1.55     11.14 o
   3   1   6        3.93        6.62     11.53 o
   4   1   6        0.20        4.41     11.72 o
  -9   2   6        0.28        0.52     12.14 o
  -8   2   6        0.01        3.98     11.15 o
  -7   2   6       10.17       14.32     11.09 o
  -6   2   6       54.74       62.04     11.17 o
  -5   2   6       44.45       53.19     11.67 o
  -4   2   6       56.73       53.10     11.78 o
  -3   2   6       34.39       34.33     11.53 o
  -2   2   6        7.34        2.88     11.23 o
  -1   2   6      129.67      130.47     12.65 o
   0   2   6        0.17       -2.30     10.81 o
   1   2   6       83.92       90.80     12.08 o
   2   2   6       48.20       42.57     11.62 o
   3   2   6        1.95       -3.36     11.16 o
   4   2   6        2.17        3.27     11.74 o
  -9   3   6        1.62        6.93     11.78 o
  -8   3   6        0.33        6.07     11.04 o
  -7   3   6        3.38        6.51     10.69 o
  -6   3   6       13.49       19.07     11.00 o
  -5   3   6        0.47        5.51     10.97 o
  -4   3   6        0.33       -1.92     11.13 o
  -3   3   6       23.50       30.62     11.57 o
  -2   3   6       62.95       72.84     11.82 o
  -1   3   6      307.04      315.67     14.21 o
   0   3   6       16.94       16.15     11.21 o
   1   3   6      178.12      184.49     13.13 o
   2   3   6       34.60       33.11     11.53 o
   3   3   6        2.26       10.72     11.23 o
   4   3   6        0.48        3.77     11.47 o
  -9   4   6        1.11       -0.03     11.32 o
  -8   4   6       21.75       23.16     11.28 o
  -7   4   6        0.11        0.59     11.03 o
  -6   4   6        0.37       -2.09     10.65 o
  -5   4   6        3.60        5.81     10.55 o
  -4   4   6        1.65        5.94     11.11 o
  -3   4   6      186.40      188.51     13.02 o
  -2   4   6       43.28       40.40     11.78 o
  -1   4   6       28.11       24.68     11.53 o
   0   4   6        0.05        8.55     10.89 o
   1   4   6       14.81       12.10     11.11 o
   2   4   6       18.39       16.37     11.00 o
   3   4   6        0.08       -2.88     11.29 o
   4   4   6        1.31       14.71     11.58 o
  -9   5   6        5.49       -7.24     18.70 o
  -8   5   6        0.32        9.37     11.07 o
  -7   5   6        6.63       10.44     10.93 o
  -6   5   6        0.33        7.61     10.53 o
  -5   5   6        0.14        4.19     10.44 o
  -4   5   6       84.64       85.67     11.79 o
  -3   5   6        0.44        2.33     11.14 o
  -2   5   6      105.73       82.23     12.06 o
  -1   5   6       12.87       19.77     10.66 o
   0   5   6       38.53       43.13     11.10 o
   1   5   6        3.62        1.57     10.65 o
   2   5   6       28.46       32.11     11.54 o
   3   5   6        0.00        6.96     11.21 o
   4   5   6        0.40        6.37     11.38 o
  -9   6   6        1.75       -0.11     18.96 o
  -8   6   6       28.20       35.16     18.28 o
  -7   6   6       55.17       52.35     11.13 o
  -6   6   6       62.08       64.11     10.97 o
  -5   6   6       39.98       42.74     10.70 o
  -4   6   6        0.01        3.70     11.02 o
  -3   6   6       55.73       51.14     11.38 o
  -2   6   6       18.56       13.47     10.98 o
  -1   6   6       14.65       12.21     10.79 o
   0   6   6        3.56        4.99     10.74 o
   1   6   6        0.35        3.78     10.44 o
   2   6   6        0.40        2.21     10.81 o
   3   6   6        0.22        4.47     11.03 o
   4   6   6        0.15        8.60     11.39 o
  -9   7   6        0.15        7.26     18.98 o
  -8   7   6        7.08       11.90     18.70 o
  -7   7   6       42.55       23.95     17.95 o
  -6   7   6        5.80        8.91      9.99 o
  -5   7   6        4.58        3.01     10.35 o
  -4   7   6       22.02       15.43     10.50 o
  -3   7   6        2.61        6.98     10.69 o
  -2   7   6        0.33       -2.60     10.68 o
  -1   7   6      153.94      136.07     12.05 o
   0   7   6      142.33      138.55     11.86 o
   1   7   6       88.90       84.00     11.78 o
   2   7   6        3.40        8.63     10.64 o
   3   7   6        2.22        4.35     11.19 o
   4   7   6        0.01        8.80     11.17 o
  -8   8   6        0.02       -8.39     18.30 o
  -7   8   6        1.94       -1.22     17.55 o
  -6   8   6        0.29        6.73     16.60 o
  -5   8   6       54.17       36.30     10.45 o
  -4   8   6      133.27      106.83     11.49 o
  -3   8   6       10.23        5.43     10.72 o
  -2   8   6       39.56       35.54     10.91 o
  -1   8   6        1.15        0.13     10.27 o
   0   8   6       29.61       18.42      7.71 o
   1   8   6       69.66       56.30     15.49 o
   2   8   6       46.60       61.31     11.45 o
   3   8   6       25.25       21.44     10.99 o
  -8   9   6        0.21        6.58     18.51 o
  -7   9   6        1.50       12.84     17.67 o
  -6   9   6        5.54        6.32      9.76 o
  -5   9   6        7.77       10.59      9.83 o
  -4   9   6        1.13        1.48     10.10 o
  -3   9   6        5.12        5.81     10.56 o
  -2   9   6        0.00        7.57     10.39 o
  -1   9   6        9.84       11.12     10.36 o
   0   9   6       99.32       88.18      8.50 o
   1   9   6       12.18        6.58     10.21 o
   2   9   6        0.29        7.45     10.40 o
   3   9   6        0.70        4.93     10.38 o
  -8  10   6        0.06       10.56     19.06 o
  -7  10   6        2.68       14.30     17.83 o
  -6  10   6        1.91        6.09     16.86 o
  -5  10   6       27.68       26.34      9.96 o
  -4  10   6        5.70        8.72     10.05 o
  -3  10   6       39.89       35.46     10.70 o
  -2  10   6       87.94       76.83     14.24 o
  -1  10   6       70.29       45.68      8.28 o
   0  10   6        8.63        5.26      7.72 o
   1  10   6        0.05        0.43     10.09 o
   2  10   6        3.50        3.33     10.20 o
   3  10   6        0.55        5.52     17.35 o
  -7  11   6        0.82        2.28     18.49 o
  -6  11   6        1.24        1.61     17.29 o
  -5  11   6       10.39       13.44     15.94 o
  -4  11   6       13.24       11.94      9.81 o
  -3  11   6        9.83        9.51     10.36 o
  -2  11   6        0.72        8.29     10.25 o
  -1  11   6        4.40        1.48      8.03 o
   0  11   6        0.80        2.22      7.90 o
   1  11   6        0.60        2.37     10.22 o
   2  11   6        0.00        8.30     16.57 o
  -7  12   6       15.28       16.25     18.75 o
  -6  12   6        8.91       10.39     17.80 o
  -5  12   6       12.75       23.98     16.75 o
  -4  12   6        8.21        9.92     16.63 o
  -3  12   6        0.03        1.49      9.94 o
  -2  12   6        6.14        9.60     10.18 o
  -1  12   6        3.59        1.12      8.11 o
   0  12   6        6.67        8.59      7.98 o
   1  12   6        9.68       24.68     16.14 o
   2  12   6        0.31       -6.31     17.02 o
  -6  13   6        2.12        0.42     17.46 o
  -5  13   6       10.77        8.12     16.84 o
  -4  13   6       16.81       29.36     16.60 o
  -3  13   6        2.42       12.54     16.12 o
  -2  13   6       15.59       14.44     10.33 o
  -1  13   6        2.65        2.54      8.24 o
   0  13   6        0.01        1.94     10.43 o
   1  13   6        0.19        9.02     15.98 o
  -6  14   6        0.09        9.29     17.77 o
  -5  14   6        4.80        1.58     16.55 o
  -4  14   6       24.13       20.84     17.37 o
  -3  14   6        0.00       14.03     16.04 o
  -2  14   6        0.06        5.31     11.00 o
  -1  14   6        1.91        6.48      8.22 o
   0  14   6        0.41       11.23     10.57 o
   1  14   6        5.86       14.37     15.99 o
  -5  15   6        1.99        3.93     17.18 o
  -4  15   6       17.94       30.52     17.32 o
  -3  15   6       11.43        4.69     16.44 o
  -2  15   6        4.42       -2.47     14.06 o
  -1  15   6        3.10       10.53     15.51 o
   0  15   6        0.02       -3.90     10.61 o
  -3  16   6        1.86        4.37     17.08 o
  -2  16   6        8.01        4.56     11.62 o
  -9   1   7        0.76        0.07     12.46 o
  -8   1   7        4.20       11.72     12.07 o
  -7   1   7        5.66       16.06     12.01 o
  -6   1   7        0.00        5.51     11.76 o
  -5   1   7        3.76        8.44     11.93 o
  -4   1   7        0.01        3.55     11.75 o
  -3   1   7        0.03        5.42     11.46 o
  -2   1   7        0.06       -1.30     11.59 o
  -1   1   7      137.63      134.39     13.47 o
   0   1   7       85.06      100.90     12.79 o
   1   1   7        2.23        9.68     11.82 o
   2   1   7        0.03        1.70     12.16 o
   3   1   7        3.86        4.53     12.40 o
  -9   2   7        1.13        4.85     12.37 o
  -8   2   7        0.26        1.38     11.99 o
  -7   2   7        1.15        3.09     11.58 o
  -6   2   7        2.14        4.59     11.94 o
  -5   2   7      118.80      133.92     13.28 o
  -4   2   7       82.80       90.20     10.16 o
  -3   2   7      393.33      385.82     15.43 o
  -2   2   7      113.41       96.87     12.53 o
  -1   2   7       42.00       44.16     12.20 o
   0   2   7       27.15       33.12     12.26 o
   1   2   7       25.98       48.81     12.46 o
   2   2   7        2.47        4.29     12.23 o
   3   2   7        3.56        6.07     12.06 o
  -9   3   7        4.90        5.45     12.50 o
  -8   3   7        3.86       15.09     11.76 o
  -7   3   7        0.85        5.10     11.67 o
  -6   3   7        6.53       15.70     11.64 o
  -5   3   7        2.99        8.32     11.62 o
  -4   3   7        0.22        8.20     12.23 o
  -3   3   7      185.58      182.32     13.75 o
  -2   3   7       77.54       75.79     12.63 o
  -1   3   7       25.31       31.88     11.90 o
   0   3   7        2.17        1.53     11.80 o
   1   3   7        9.82       17.47     12.08 o
   2   3   7        0.02       -0.89     11.99 o
   3   3   7        0.91       -1.55     12.05 o
  -9   4   7       20.99       26.75     18.96 o
  -8   4   7       14.53       18.39     11.96 o
  -7   4   7       14.53       26.16     12.04 o
  -6   4   7        4.75        3.41     11.42 o
  -5   4   7        0.06        3.18     11.69 o
  -4   4   7       13.34        8.75     11.84 o
  -3   4   7       31.48       31.61     12.09 o
  -2   4   7       19.62       19.71     12.00 o
  -1   4   7        0.76        7.58     11.40 o
   0   4   7       15.79       13.03     11.94 o
   1   4   7       23.98       30.63     12.37 o
   2   4   7        0.03       -1.55     11.86 o
   3   4   7        3.91       14.23     12.53 o
  -8   5   7        1.47        3.33     11.52 o
  -7   5   7       32.91       36.86     12.03 o
  -6   5   7       25.79       26.39     11.55 o
  -5   5   7      100.77       94.60     13.01 o
  -4   5   7        1.19        2.17     11.89 o
  -3   5   7       55.53       60.72     12.02 o
  -2   5   7       10.10       13.30     11.76 o
  -1   5   7        3.85        3.60     11.75 o
   0   5   7       44.88       52.75     12.20 o
   1   5   7       32.79       36.28     12.27 o
   2   5   7        3.49       -4.14     11.85 o
  -8   6   7        1.32        8.80     17.98 o
  -7   6   7       10.66       17.48     11.20 o
  -6   6   7        4.46       -0.12     11.07 o
  -5   6   7       14.46       17.75     11.79 o
  -4   6   7       21.19       22.61     11.92 o
  -3   6   7        0.43        6.14     11.68 o
  -2   6   7        1.83        2.84     11.34 o
  -1   6   7        5.93        5.83     11.53 o
   0   6   7       34.82       36.46     11.91 o
   1   6   7        3.82       -3.73     11.79 o
   2   6   7        0.02        3.30     11.80 o
  -8   7   7        0.06       -2.60     18.69 o
  -7   7   7        1.16        3.24     17.91 o
  -6   7   7        4.63       -0.35     11.27 o
  -5   7   7        5.45        6.08     11.66 o
  -4   7   7       49.99       65.39     16.98 o
  -3   7   7       20.52       18.70     12.07 o
  -2   7   7       40.98       40.64     11.74 o
  -1   7   7        0.76       10.18     11.25 o
   0   7   7        0.66        2.22     11.82 o
   1   7   7        3.24        9.40     11.62 o
   2   7   7       12.71       34.63     12.37 o
  -8   8   7        0.40       -4.16     19.27 o
  -7   8   7        4.93        7.64     18.40 o
  -6   8   7       21.38       22.97     11.35 o
  -5   8   7       34.20       32.60     11.76 o
  -4   8   7        2.87        2.02     11.61 o
  -3   8   7       18.07       14.96     11.88 o
  -2   8   7        2.37        3.36      9.41 o
  -1   8   7        1.42        6.88     11.41 o
   0   8   7        2.52        2.13     11.51 o
   1   8   7        1.22        4.73     11.57 o
   2   8   7        2.56        8.73     11.89 o
  -7   9   7        0.13       16.78     18.54 o
  -6   9   7       11.44       17.93     10.72 o
  -5   9   7        0.23       -0.19     11.08 o
  -4   9   7        5.16        7.72     11.31 o
  -3   9   7       13.63       16.55     11.65 o
  -2   9   7        2.98        4.12      9.42 o
  -1   9   7        1.26       -1.51     11.39 o
   0   9   7        0.11        3.50     11.40 o
   1   9   7        0.01       17.40     11.85 o
  -7  10   7        3.95       21.68     19.17 o
  -6  10   7        0.70       -9.39     18.08 o
  -5  10   7        0.26        2.36     10.72 o
  -4  10   7        1.27        4.92     11.33 o
  -3  10   7       18.53       16.14     11.23 o
  -2  10   7       70.85       61.17      9.88 o
  -1  10   7       66.43       61.59     12.16 o
   0  10   7       17.43       20.83     11.48 o
   1  10   7        8.76       14.93     11.63 o
  -6  11   7       25.60       20.68     18.85 o
  -5  11   7        1.31        8.62     18.16 o
  -4  11   7        4.96       12.39     10.74 o
  -3  11   7        3.46        4.67     11.08 o
  -2  11   7        7.87       13.75      9.27 o
  -1  11   7        0.99        4.13     11.09 o
   0  11   7        3.62        3.61     11.34 o
  -6  12   7        9.24       33.97     19.23 o
  -5  12   7        6.94       12.66     18.57 o
  -4  12   7       10.59        9.63     18.40 o
  -3  12   7       14.65       19.87     11.13 o
  -2  12   7        5.52        3.30      9.03 o
  -1  12   7        7.96        2.11     11.18 o
   0  12   7        0.00        3.81     11.19 o
  -5  13   7        0.20       11.03     19.01 o
  -4  13   7        7.24       20.10     18.22 o
  -3  13   7        0.39        0.45     17.46 o
  -2  13   7        0.60        0.18      9.10 o
  -1  13   7        4.97        4.92     10.91 o
  -8   0   8        3.09       14.75     18.83 o
  -7   0   8       21.31       19.84     18.64 o
  -6   0   8       22.94       30.09     18.30 o
  -5   0   8        4.13       16.36     18.00 o
  -4   0   8        6.49        4.91     17.80 o
  -3   0   8        0.76        0.24     17.80 o
  -2   0   8       14.27       14.79     18.14 o
  -1   0   8       10.62       12.17     18.04 o
   0   0   8        0.38       18.73     17.91 o
   1   0   8        5.86        9.44     18.69 o
  -8   1   8        0.01       14.16     13.14 o
  -7   1   8        0.05        5.71     12.77 o
  -6   1   8        0.93        2.98     12.72 o
  -5   1   8       19.80       29.50     12.94 o
  -4   1   8       29.78       26.03     12.67 o
  -3   1   8       18.78       15.43     12.43 o
  -2   1   8        1.16       -4.91     12.55 o
  -1   1   8        2.27        2.01     12.75 o
   0   1   8        2.36       10.29     12.56 o
   1   1   8        0.07        7.27     13.38 o
  -8   2   8        0.56        3.00     12.93 o
  -7   2   8        6.99        9.50     12.81 o
  -6   2   8        9.06        9.91     12.54 o
  -5   2   8        0.02       -0.39     10.01 o
  -4   2   8        1.23       -1.07     12.36 o
  -3   2   8       34.48       46.00     13.06 o
  -2   2   8      104.69      118.83     13.89 o
  -1   2   8       37.64       37.72     13.03 o
   0   2   8        1.72        0.87     12.63 o
   1   2   8        2.44        6.62     13.21 o
  -8   3   8        4.61        9.41     13.18 o
  -7   3   8       13.47       13.34     13.04 o
  -6   3   8        4.41        5.60     12.29 o
  -5   3   8        1.23       -0.35     12.62 o
  -4   3   8        0.72        3.06     12.79 o
  -3   3   8        0.18        3.79     12.46 o
  -2   3   8        4.40       11.75     12.48 o
  -1   3   8       22.61       26.64     13.01 o
   0   3   8        0.48        4.87     12.50 o
   1   3   8        0.85        8.93     13.25 o
  -8   4   8        0.05        2.74     12.84 o
  -7   4   8        8.79       22.84     12.92 o
  -6   4   8       12.35       17.81     12.98 o
  -5   4   8       66.37       79.32     16.46 o
  -4   4   8       40.56       43.44     12.98 o
  -3   4   8        0.84        4.20     12.58 o
  -2   4   8       16.46       24.66     12.83 o
  -1   4   8        0.04       13.20     12.57 o
   0   4   8        0.83       -3.99     12.75 o
   1   4   8        5.57        5.08     13.17 o
  -7   5   8        0.52        1.00     12.70 o
  -6   5   8        3.06       10.39     12.72 o
  -5   5   8       48.62       56.14     13.33 o
  -4   5   8       15.75       14.06     12.76 o
  -3   5   8        8.66        7.21     12.55 o
  -2   5   8       11.54        8.18     12.41 o
  -1   5   8       18.20       24.58     13.08 o
   0   5   8        9.15       15.69     12.87 o
   1   5   8        0.00       10.02     13.29 o
  -7   6   8        0.00       -4.54     19.10 o
  -6   6   8        1.14        8.17     12.77 o
  -5   6   8       34.24       31.94     14.01 o
  -4   6   8       20.56       22.96     13.00 o
  -3   6   8        6.10        6.08     12.49 o
  -2   6   8        8.20       10.75     12.20 o
  -1   6   8        6.09       10.10     12.61 o
   0   6   8        0.01        0.67     12.90 o
  -7   7   8       13.13       18.77     14.58 o
  -6   7   8        1.21        3.04     12.71 o
  -5   7   8        6.42        8.18     12.49 o
  -4   7   8        6.13        5.50     12.60 o
  -3   7   8       16.63       35.72     10.56 o
  -2   7   8        1.32        9.79     12.55 o
  -1   7   8        5.44       14.74     12.55 o
   0   7   8        3.83        6.07     12.88 o
  -6   8   8        0.15        6.14     12.10 o
  -5   8   8        1.90        1.65     12.58 o
  -4   8   8        7.12        8.37     12.59 o
  -3   8   8        8.12        8.88     10.25 o
  -2   8   8        2.32       15.35     12.48 o
  -1   8   8        0.00        2.97     12.57 o
   0   8   8        1.46        1.23     12.68 o
  -6   9   8        6.62       17.25     12.34 o
  -5   9   8        4.66        8.61     12.08 o
  -4   9   8        0.54       -1.24     12.38 o
  -3   9   8        6.54       10.83     10.19 o
  -2   9   8        1.95       13.52     12.27 o
  -1   9   8        2.85        2.34     12.57 o
  -5  10   8        2.03       14.89     14.04 o
  -4  10   8        1.24        8.16     12.22 o
  -3  10   8       11.18       14.77     10.22 o
  -2  10   8        0.01       10.75     12.53 o
  -6   1   9        4.95        6.28     13.61 o
  -5   1   9        2.88        7.20     13.32 o
  -4   1   9       40.74       56.21     14.16 o
  -3   1   9       34.62       30.96     14.23 o
  -2   1   9        0.12        1.15     14.15 o
  -6   2   9        0.96       14.18     13.92 o
  -5   2   9        2.47        6.66     11.14 o
  -4   2   9        0.32        5.51     13.52 o
  -3   2   9        0.06        8.56     13.66 o
  -2   2   9        3.73        3.07     14.13 o
  -6   3   9        2.29        3.94     13.87 o
  -5   3   9        0.57        1.40     13.77 o
  -4   3   9        3.25        8.30     13.61 o
  -3   3   9        3.05        9.53     13.91 o
  -2   3   9        0.13        0.25     13.89 o
  -6   4   9        5.70       11.75     14.35 o
  -5   4   9        9.97       13.98     13.74 o
  -4   4   9       12.73       18.39     13.82 o
  -3   4   9        0.63        6.13     13.82 o
  -2   4   9        0.07        0.26     13.38 o
  -5   5   9        0.17       14.22     14.04 o
  -4   5   9        3.37       11.60     13.65 o
  -3   5   9        1.35        9.81     13.75 o
  -4   6   9        1.27        5.35     13.90 o
 
